# Supplementary material for: Inoculation of Bacillus velezensis SD24 enhancing the accumulation of tea catechin secondary metabolites
Source: Microbiol Spectr. 2026 May 18;14(7):e03469-25. doi: 10.1128/spectrum.03469-25 (PMC13339961; doi:10.1128/spectrum.03469-25)
Supplement: Table S2 — Differential gene expression. [file spectrum.03469-25-s0002.xls]

## Sheet: SD24
Transcript ID	Gene ID	Gene Name	Gene Description	FC(y24/CK)	Log2FC(y24/CK)	Pvalue	Padjust	Significant	Regulate	y24_1	y24_2	y24_3	CK_1	CK_2	CK_3	y24	CK
rna-gnl_WGS_SDRB_TEA000060.1	gene-TEA_000060	TEA_000060	hypothetical protein	13.161	3.71815	0.000421952	0.0057172	yes	up	0.58	0.86	1.35	0	0	0.22	0.93	0.0733333
rna-gnl_WGS_SDRB_TEA000115.1	gene-TEA_000109	TEA_000109	hypothetical protein	6.165	2.62407	0.000306399	0.00435693	yes	up	0.62	0.83	0.83	0.17	0.17	0	0.76	0.113333
rna-gnl_WGS_SDRB_TEA000129.1	gene-TEA_000123	TEA_000123	hypothetical protein	0.267	-1.90728	0.000218446	0.00324197	yes	down	1.6	1.24	0.59	2.93	2.73	6.67	1.14333	4.11
rna-gnl_WGS_SDRB_TEA000134.1	gene-TEA_000128	TEA_000128	hypothetical protein	0.014	-6.18579	5.35212e-05	0.000932254	yes	down	0	0	0	1.27	1.36	2.76	0	1.79667
rna-gnl_WGS_SDRB_TEA000265.1	gene-TEA_000244	TEA_000244	hypothetical protein	0.343	-1.54242	2.31995e-05	0.000436671	yes	down	3.3	2.88	2.78	8.59	6.01	10.6	2.98667	8.4
rna-gnl_WGS_SDRB_TEA000267.1	gene-TEA_000246	TEA_000246	hypothetical protein	0.004	-8.14654	8.07791e-10	3.0797e-08	yes	down	0	0	0	4.4	3.11	10.5	0	6.00333
rna-gnl_WGS_SDRB_TEA000281.1	gene-TEA_000260	TEA_000260	hypothetical protein	0.219	-2.19189	0.000218979	0.00324666	yes	down	0.82	0.55	0.8	4.66	2.68	1.97	0.723333	3.10333
rna-gnl_WGS_SDRB_TEA000336.1	gene-TEA_000314	TEA_000314	hypothetical protein	21.665	4.43728	0.000195989	0.00292905	yes	up	1.79	0.71	0.56	0	0.13	0	1.02	0.0433333
rna-gnl_WGS_SDRB_TEA000359.1	gene-TEA_000325	TEA_000325	hypothetical protein	0.461	-1.11746	6.28454e-07	1.59732e-05	yes	down	0.84	0.86	1.13	2.02	1.55	2.25	0.943333	1.94
rna-gnl_WGS_SDRB_TEA000404.1	gene-TEA_000370	TEA_000370	hypothetical protein	0.307	-1.70314	3.01204e-09	1.07178e-07	yes	down	2.47	2.5	1.99	6.68	6.17	8.75	2.32	7.2
rna-gnl_WGS_SDRB_TEA000474.1	gene-TEA_000426	TEA_000426	hypothetical protein	2.9	1.53589	2.0786e-50	1.00209e-47	yes	up	230.53	151.82	228.61	62.05	61.34	73.93	203.653	65.7733
rna-gnl_WGS_SDRB_TEA000548.1	gene-TEA_000468	TEA_000468	hypothetical protein	0.444	-1.17053	3.4753e-31	7.01869e-29	yes	down	43.81	35.53	34.99	89.78	71.64	82.35	38.11	81.2567
rna-gnl_WGS_SDRB_TEA000602.1	gene-TEA_000522	TEA_000522	hypothetical protein	74.394	6.21712	2.7357e-06	6.23247e-05	yes	up	0.94	1.03	0.88	0	0	0.03	0.95	0.01
rna-gnl_WGS_SDRB_TEA000716.1	gene-TEA_000636	TEA_000636	hypothetical protein	76.418	6.25584	2.53063e-05	0.000469817	yes	up	0.24	0.34	0.3	0	0	0	0.293333	0
rna-gnl_WGS_SDRB_TEA000762.1	gene-TEA_000670	TEA_000670	hypothetical protein	0.498	-1.00478	0.000128398	0.00203489	yes	down	35.23	23.41	54.02	83.7	58.51	79.25	37.5533	73.82
rna-gnl_WGS_SDRB_TEA000809.1	gene-TEA_000707	TEA_000707	hypothetical protein	0.242	-2.04915	0.000125267	0.00199373	yes	down	1.05	1.07	0.23	3.35	2.74	3.13	0.783333	3.07333
rna-gnl_WGS_SDRB_TEA000829.1	gene-TEA_000727	TEA_000727	hypothetical protein	0.387	-1.36861	0.00107217	0.012978	yes	down	0.86	1.49	1.01	2.43	2.07	3.9	1.12	2.8
rna-gnl_WGS_SDRB_TEA000881.1	gene-TEA_000779	TEA_000779	hypothetical protein	0.37	-1.43629	6.3811e-17	5.44946e-15	yes	down	22.02	20.19	20.29	42.18	60.83	57.74	20.8333	53.5833
rna-gnl_WGS_SDRB_TEA000887.1	gene-TEA_000785	TEA_000785	hypothetical protein	0.406	-1.30096	4.00891e-05	0.000714953	yes	down	3.4	2.95	3.3	9.76	6.24	6.6	3.21667	7.53333
rna-gnl_WGS_SDRB_TEA000978.1	gene-TEA_000876	TEA_000876	hypothetical protein	3.52	1.81558	8.73304e-11	3.8614e-09	yes	up	10.85	7.32	7.44	2.31	2.2	2.31	8.53667	2.27333
rna-gnl_WGS_SDRB_TEA001010.1	gene-TEA_000908	TEA_000908	hypothetical protein	0.331	-1.59695	9.81957e-18	9.2182e-16	yes	down	1.7	1.92	1.78	4.84	5.29	5.35	1.8	5.16
rna-gnl_WGS_SDRB_TEA001011.1	gene-TEA_000909	TEA_000909	hypothetical protein	57.014	5.83325	0.000386298	0.00530627	yes	up	0.41	0.31	0.97	0	0	0	0.563333	0
rna-gnl_WGS_SDRB_TEA001067.1	gene-TEA_000965	TEA_000965	hypothetical protein	0.195	-2.35583	6.42117e-05	0.00109424	yes	down	0.84	0.42	0.41	2.97	1.73	3.29	0.556667	2.66333
rna-gnl_WGS_SDRB_TEA001078.1	gene-TEA_000976	TEA_000976	hypothetical protein	7.976	2.99567	0.000167784	0.00256131	yes	up	7.3	5.17	13.36	0.87	2	0	8.61	0.956667
rna-gnl_WGS_SDRB_TEA001115.1	gene-TEA_001013	TEA_001013	hypothetical protein	0.207	-2.26924	0.00486432	0.0447029	yes	down	1.55	0	0.81	4.41	3.7	2.19	0.786667	3.43333
rna-gnl_WGS_SDRB_TEA001117.1	gene-TEA_001015	TEA_001015	hypothetical protein	3.975	1.99096	1.246e-10	5.44488e-09	yes	up	5.45	4.63	3.4	0.92	1.4	0.83	4.49333	1.05
rna-gnl_WGS_SDRB_TEA001151.1	gene-TEA_001039	TEA_001039	hypothetical protein	2.836	1.50363	3.97955e-10	1.60742e-08	yes	up	9.31	5.18	6.64	2.8	1.66	2.5	7.04333	2.32
rna-gnl_WGS_SDRB_TEA001311.1	gene-TEA_001187	TEA_001187	hypothetical protein	48.986	5.61429	0.00085474	0.0106451	yes	up	0.35	0.42	0.85	0	0	0	0.54	0
rna-gnl_WGS_SDRB_TEA001335.1	gene-TEA_001211	TEA_001211	hypothetical protein	47.837	5.58007	0.000701073	0.00895516	yes	up	0.53	0.6	0.46	0	0	0	0.53	0
rna-gnl_WGS_SDRB_TEA001358.1	gene-TEA_001234	TEA_001234	hypothetical protein	2.332	1.22136	0.000208793	0.00310488	yes	up	2.1	1.91	2.3	0.97	1.15	0.4	2.10333	0.84
rna-gnl_WGS_SDRB_TEA001361.1	gene-TEA_001237	TEA_001237	hypothetical protein	2.772	1.47067	1.07422e-06	2.6405e-05	yes	up	3.86	3.99	3.96	1.5	1.32	1.2	3.93667	1.34
rna-gnl_WGS_SDRB_TEA001426.1	gene-TEA_001302	TEA_001302	hypothetical protein	4.234	2.08186	0.000157594	0.00242309	yes	up	3.05	2.13	3.06	0.52	0.91	0.35	2.74667	0.593333
rna-gnl_WGS_SDRB_TEA001548.1	gene-TEA_001412	TEA_001412	hypothetical protein	4.315	2.10941	7.72732e-05	0.00129322	yes	up	4.27	2.56	6.43	0.77	0.64	1.52	4.42	0.976667
rna-gnl_WGS_SDRB_TEA001572.1	gene-TEA_001436	TEA_001436	hypothetical protein	0.471	-1.08598	0.00351227	0.0344655	yes	down	1.88	1.99	2	4.47	3.62	3.77	1.95667	3.95333
rna-gnl_WGS_SDRB_TEA001578.1	gene-TEA_001442	TEA_001442	hypothetical protein	2.321	1.21501	2.31894e-06	5.34824e-05	yes	up	9.36	7.25	8.11	2.42	4.33	3.21	8.24	3.32
rna-gnl_WGS_SDRB_TEA001580.1	gene-TEA_001444	TEA_001444	hypothetical protein	3.592	1.84481	0.00322997	0.0322889	yes	up	0.81	0.36	0.34	0.19	0.12	0.08	0.503333	0.13
rna-gnl_WGS_SDRB_TEA001646.1	gene-TEA_001510	TEA_001510	hypothetical protein	7.234	2.85479	0.00250993	0.02614	yes	up	1.39	0.4	1.94	0.14	0.13	0.22	1.24333	0.163333
rna-gnl_WGS_SDRB_TEA001698.1	gene-TEA_001562	TEA_001562	hypothetical protein	0.278	-1.84768	4.69247e-08	1.41961e-06	yes	down	1.89	1.36	0.76	4.01	4.41	5.11	1.33667	4.51
rna-gnl_WGS_SDRB_TEA001778.1	gene-TEA_001609	TEA_001609	hypothetical protein	137.095	7.09903	1.22066e-07	3.49479e-06	yes	up	3.55	2.38	3.31	0	0	0	3.08	0
rna-gnl_WGS_SDRB_TEA001868.1	gene-TEA_001699	TEA_001699	hypothetical protein	4.233	2.08184	6.99182e-107	1.49275e-103	yes	up	299.96	242.39	273.07	65.8	47.47	70.86	271.807	61.3767
rna-gnl_WGS_SDRB_TEA001904.1	gene-TEA_001735	TEA_001735	hypothetical protein	3.88	1.95593	0.0032848	0.0326623	yes	up	1.12	0.66	0.55	0.1	0.19	0.27	0.776667	0.186667
rna-gnl_WGS_SDRB_TEA001911.1	gene-TEA_001742	TEA_001742	hypothetical protein	0.003	-8.33977	2.68127e-11	1.27212e-09	yes	down	0	0	0	5.37	4.07	4.09	0	4.51
rna-gnl_WGS_SDRB_TEA001930.1	gene-TEA_001761	TEA_001761	hypothetical protein	5.384	2.4288	0.0055929	0.049902	yes	up	0.45	0.63	0.93	0	0.22	0.13	0.67	0.116667
rna-gnl_WGS_SDRB_TEA001987.1	gene-TEA_001818	TEA_001818	hypothetical protein	0.084	-3.57307	4.96146e-11	2.24327e-09	yes	down	0.4	0.16	0.07	2.21	2.41	2.45	0.21	2.35667
rna-gnl_WGS_SDRB_TEA001992.1	gene-TEA_001823	TEA_001823	hypothetical protein	53.641	5.74525	0.000102839	0.00167787	yes	up	0.32	0.19	0.82	0	0.03	0	0.443333	0.01
rna-gnl_WGS_SDRB_TEA002026.1	gene-TEA_001857	TEA_001857	hypothetical protein	0.435	-1.20218	2.82234e-14	1.88303e-12	yes	down	4.85	5.04	5.92	10.09	11.09	13.22	5.27	11.4667
rna-gnl_WGS_SDRB_TEA002028.1	gene-TEA_001859	TEA_001859	hypothetical protein	4.323	2.11212	8.64278e-05	0.001432	yes	up	15.18	8.18	16.16	1.92	3.55	2.98	13.1733	2.81667
rna-gnl_WGS_SDRB_TEA002044.1	gene-TEA_001875	TEA_001875	hypothetical protein	0.403	-1.30951	4.99624e-07	1.29859e-05	yes	down	2.48	3.94	2.48	7.33	5.29	8.59	2.96667	7.07
rna-gnl_WGS_SDRB_TEA002053.1	gene-TEA_001884	TEA_001884	hypothetical protein	3.684	1.88108	0.00182005	0.0201769	yes	up	1.76	0.85	1.93	0.37	0.12	0.65	1.51333	0.38
rna-gnl_WGS_SDRB_TEA002055.1	gene-TEA_001886	TEA_001886	hypothetical protein	9.188	3.19969	6.6979e-31	1.33467e-28	yes	up	7.92	5.77	6.83	0.73	0.42	0.95	6.84	0.7
rna-gnl_WGS_SDRB_TEA002057.1	gene-TEA_001888	TEA_001888	hypothetical protein	0.442	-1.17815	6.58547e-19	6.64998e-17	yes	down	9.49	8.22	7.78	17.05	18.39	18.75	8.49667	18.0633
rna-gnl_WGS_SDRB_TEA002085.1	gene-TEA_001916	TEA_001916	hypothetical protein	2.041	1.02938	5.08091e-05	0.000887342	yes	up	8.94	6.76	7.71	3.7	3.15	4.01	7.80333	3.62
rna-gnl_WGS_SDRB_TEA002094.1	gene-TEA_001925	TEA_001925	hypothetical protein	40.892	5.35375	0.00214364	0.0230071	yes	up	0.11	0.04	0.1	0	0	0	0.0833333	0
rna-gnl_WGS_SDRB_TEA002107.1	gene-TEA_001938	TEA_001938	hypothetical protein	2.751	1.45998	0.000528825	0.00699406	yes	up	1.45	2.08	2.47	0.3	0.94	0.82	2	0.686667
rna-gnl_WGS_SDRB_TEA002126.1	gene-TEA_001957	TEA_001957	hypothetical protein	2.71	1.43805	0.000186907	0.00280736	yes	up	12.5	7.65	11	5.29	2.47	3.16	10.3833	3.64
rna-gnl_WGS_SDRB_TEA002340.1	gene-TEA_002111	TEA_002111	hypothetical protein	0.458	-1.12618	8.36472e-08	2.46084e-06	yes	down	144.53	104.47	146.31	333.43	194.07	292.88	131.77	273.46
rna-gnl_WGS_SDRB_TEA002589.1	gene-TEA_002358	TEA_002358	hypothetical protein	0.42	-1.25151	0.00440533	0.0413813	yes	down	2.97	1.83	3.23	4.54	6.77	6.58	2.67667	5.96333
rna-gnl_WGS_SDRB_TEA002600.1	gene-TEA_002369	TEA_002369	hypothetical protein	0.231	-2.11208	0.000300298	0.00428649	yes	down	0.25	0.46	0.73	2.72	1.2	2.07	0.48	1.99667
rna-gnl_WGS_SDRB_TEA002721.1	gene-TEA_002490	TEA_002490	hypothetical protein	0.222	-2.17434	9.48477e-07	2.3625e-05	yes	down	1.45	2.75	1.72	6.02	11.42	8.46	1.97333	8.63333
rna-gnl_WGS_SDRB_TEA002774.1	gene-TEA_002510	TEA_002510	hypothetical protein	2.041	1.02949	7.42096e-13	4.20099e-11	yes	up	39.81	25.24	33.29	12.33	15.59	17.05	32.78	14.99
rna-gnl_WGS_SDRB_TEA002789.1	gene-TEA_002525	TEA_002525	hypothetical protein	0.356	-1.49158	0.00240456	0.0252575	yes	down	1.3	0.48	0.98	3.27	1.8	2.16	0.92	2.41
rna-gnl_WGS_SDRB_TEA002811.1	gene-TEA_002547	TEA_002547	hypothetical protein	0.084	-3.58073	0.00193198	0.0211683	yes	down	0.05	0.11	0.05	1.36	0.2	1	0.07	0.853333
rna-gnl_WGS_SDRB_TEA002858.1	gene-TEA_002594	TEA_002594	hypothetical protein	2.459	1.29786	0.00209959	0.0226395	yes	up	5.07	1.94	3.32	1.08	1.44	1.34	3.44333	1.28667
rna-gnl_WGS_SDRB_TEA002886.1	gene-TEA_002622	TEA_002622	hypothetical protein	2.08	1.05641	0.00390584	0.0375388	yes	up	1.56	1.34	1.8	0.62	0.72	0.78	1.56667	0.706667
rna-gnl_WGS_SDRB_TEA002901.1	gene-TEA_002637	TEA_002637	hypothetical protein	2.122	1.08528	0.00320146	0.0320682	yes	up	5.01	5.59	6.17	2.89	3.14	1.39	5.59	2.47333
rna-gnl_WGS_SDRB_TEA002961.1	gene-TEA_002670	TEA_002670	hypothetical protein	0.179	-2.47854	0.000150596	0.00233471	yes	down	0.97	0.42	1.76	8.55	3.77	4.36	1.05	5.56
rna-gnl_WGS_SDRB_TEA002973.1	gene-TEA_002682	TEA_002682	hypothetical protein	2.141	1.09847	7.82333e-19	7.69209e-17	yes	up	34.35	25.41	32.24	13.46	10.91	16.17	30.6667	13.5133
rna-gnl_WGS_SDRB_TEA003190.1	gene-TEA_002887	TEA_002887	hypothetical protein	0.1	-3.32296	0.00444003	0.0415551	yes	down	0.05	0.29	0	0.77	0.51	2.42	0.113333	1.23333
rna-gnl_WGS_SDRB_TEA003244.1	gene-TEA_002941	TEA_002941	hypothetical protein	64.359	6.00806	0.000374989	0.00516517	yes	up	8.21	2.42	1.16	0	0	0	3.93	0
rna-gnl_WGS_SDRB_TEA003283.1	gene-TEA_002980	TEA_002980	hypothetical protein	4.553	2.18689	0.00404126	0.0386662	yes	up	0.45	0.58	0.56	0.11	0.16	0.06	0.53	0.11
rna-gnl_WGS_SDRB_TEA003354.1	gene-TEA_003051	TEA_003051	hypothetical protein	18.125	4.1799	0.000479555	0.00639906	yes	up	0.78	0.28	0.54	0.08	0	0	0.533333	0.0266667
rna-gnl_WGS_SDRB_TEA003359.1	gene-TEA_003056	TEA_003056	hypothetical protein	2.926	1.54902	0.0041694	0.0395882	yes	up	3.54	3.87	2.56	1.57	1.18	0.49	3.32333	1.08
rna-gnl_WGS_SDRB_TEA003407.1	gene-TEA_003104	TEA_003104	hypothetical protein	48.433	5.59792	0.000723367	0.00919671	yes	up	0.24	0.17	0.34	0	0	0	0.25	0
rna-gnl_WGS_SDRB_TEA003427.1	gene-TEA_003124	TEA_003124	hypothetical protein	0.204	-2.29179	3.17143e-07	8.50933e-06	yes	down	0.73	1.07	1.48	4.29	5.42	5.68	1.09333	5.13
rna-gnl_WGS_SDRB_TEA003466.1	gene-TEA_003163	TEA_003163	hypothetical protein	2.865	1.51839	8.13397e-10	3.09318e-08	yes	up	7.43	5.67	6.42	2.43	1.62	2.39	6.50667	2.14667
rna-gnl_WGS_SDRB_TEA003575.1	gene-TEA_003252	TEA_003252	hypothetical protein	4.584	2.19646	0.000126823	0.00201206	yes	up	4.67	1.63	2.94	0.29	0.98	0.58	3.08	0.616667
rna-gnl_WGS_SDRB_TEA003595.1	gene-TEA_003272	TEA_003272	hypothetical protein	2.357	1.23695	0.00354064	0.0346534	yes	up	1.08	0.71	1.08	0.42	0.27	0.45	0.956667	0.38
rna-gnl_WGS_SDRB_TEA003603.1	gene-TEA_003280	TEA_003280	hypothetical protein	2.339	1.22603	0.00106402	0.0128968	yes	up	1.86	2.05	1.1	0.67	0.6	0.76	1.67	0.676667
rna-gnl_WGS_SDRB_TEA003664.1	gene-TEA_003341	TEA_003341	hypothetical protein	0.384	-1.37964	2.03999e-07	5.69863e-06	yes	down	2.83	2.04	3.72	5.92	7.05	8.13	2.86333	7.03333
rna-gnl_WGS_SDRB_TEA003671.1	gene-TEA_003348	TEA_003348	hypothetical protein	4.006	2.00208	3.60244e-06	7.97607e-05	yes	up	1.7	1.36	1.73	0.24	0.44	0.45	1.59667	0.376667
rna-gnl_WGS_SDRB_TEA003751.1	gene-TEA_003428	TEA_003428	hypothetical protein	2.302	1.20278	3.36231e-06	7.49995e-05	yes	up	15.07	13.38	12.48	5.31	7.3	4	13.6433	5.53667
rna-gnl_WGS_SDRB_TEA003799.1	gene-TEA_003476	TEA_003476	hypothetical protein	0.073	-3.7666	5.57564e-108	1.3888e-104	yes	down	4.2	3.73	2.54	40.76	44.43	49.24	3.49	44.81
rna-gnl_WGS_SDRB_TEA003987.1	gene-TEA_003627	TEA_003627	hypothetical protein	2.263	1.1785	1.94896e-06	4.56539e-05	yes	up	5.56	4.48	5.39	2.77	1.43	2.24	5.14333	2.14667
rna-gnl_WGS_SDRB_TEA004130.1	gene-TEA_003748	TEA_003748	hypothetical protein	9.426	3.23662	0.00127806	0.0150162	yes	up	1.03	6.57	5.76	0.22	1.07	0	4.45333	0.43
rna-gnl_WGS_SDRB_TEA004170.1	gene-TEA_003770	TEA_003770	hypothetical protein	82.552	6.36722	0.000153426	0.00236836	yes	up	0.54	0.03	0.32	0	0	0	0.296667	0
rna-gnl_WGS_SDRB_TEA004253.1	gene-TEA_003853	TEA_003853	hypothetical protein	3.665	1.87372	0.000235691	0.00348408	yes	up	2.89	2.74	3.96	0.92	0.57	1.01	3.19667	0.833333
rna-gnl_WGS_SDRB_TEA004281.1	gene-TEA_003881	TEA_003881	hypothetical protein	2.273	1.1844	0.00149535	0.01717	yes	up	3.25	3.22	3.99	2.19	1.02	1.1	3.48667	1.43667
rna-gnl_WGS_SDRB_TEA004342.1	gene-TEA_003942	TEA_003942	hypothetical protein	2.054	1.0386	8.89191e-05	0.00146839	yes	up	3.08	2.03	2.92	1.56	1.24	0.82	2.67667	1.20667
rna-gnl_WGS_SDRB_TEA004408.1	gene-TEA_003990	TEA_003990	hypothetical protein	45.479	5.50712	0.00151011	0.0172675	yes	up	0.49	0.92	0.34	0	0	0	0.583333	0
rna-gnl_WGS_SDRB_TEA004433.1	gene-TEA_004015	TEA_004015	hypothetical protein	12.213	3.61035	0.00147721	0.0170215	yes	up	2.08	1.56	0.67	0.31	0	0	1.43667	0.103333
rna-gnl_WGS_SDRB_TEA004472.1	gene-TEA_004054	TEA_004054	hypothetical protein	2.841	1.50627	6.56293e-06	0.000139399	yes	up	3.51	2.37	3.87	1.58	0.93	0.7	3.25	1.07
rna-gnl_WGS_SDRB_TEA004486.1	gene-TEA_004068	TEA_004068	hypothetical protein	0.436	-1.19599	0.000752304	0.009512	yes	down	1.53	2.32	1.34	3.87	3.32	4.22	1.73	3.80333
rna-gnl_WGS_SDRB_TEA004508.1	gene-TEA_004090	TEA_004090	hypothetical protein	0.262	-1.93185	2.20345e-10	9.22423e-09	yes	down	0.54	0.31	0.39	1.47	1.39	1.49	0.413333	1.45
rna-gnl_WGS_SDRB_TEA004541.1	gene-TEA_004123	TEA_004123	hypothetical protein	11.828	3.56419	6.48951e-06	0.000138156	yes	up	18.48	4.44	12.86	0.46	1.93	0.26	11.9267	0.883333
rna-gnl_WGS_SDRB_TEA004588.1	gene-TEA_004134	TEA_004134	hypothetical protein	0.441	-1.18082	8.51723e-06	0.000176058	yes	down	4.07	3.34	3.67	8.1	7.47	8.25	3.69333	7.94
rna-gnl_WGS_SDRB_TEA004589.1	gene-TEA_004135	TEA_004135	hypothetical protein	0.246	-2.02579	0.00190868	0.0209591	yes	down	1.04	0.98	0.31	1.9	4.65	2.29	0.776667	2.94667
rna-gnl_WGS_SDRB_TEA004591.1	gene-TEA_004137	TEA_004137	hypothetical protein	0.354	-1.49784	0.000657968	0.00850634	yes	down	0.81	0.84	1.32	2.43	3.35	2.01	0.99	2.59667
rna-gnl_WGS_SDRB_TEA004618.1	gene-TEA_004164	TEA_004164	hypothetical protein	2.81	1.49045	3.73945e-19	3.90811e-17	yes	up	11.75	8.17	11.64	4.3	2.97	3.25	10.52	3.50667
rna-gnl_WGS_SDRB_TEA004641.1	gene-TEA_004187	TEA_004187	hypothetical protein	2.934	1.55311	2.29035e-26	3.80326e-24	yes	up	56.46	49.08	52.39	14.14	15.76	21.71	52.6433	17.2033
rna-gnl_WGS_SDRB_TEA004643.1	gene-TEA_004189	TEA_004189	hypothetical protein	0.302	-1.72788	0.0021424	0.0230071	yes	down	0.74	0.23	0.48	0.79	1.61	1.93	0.483333	1.44333
rna-gnl_WGS_SDRB_TEA004655.1	gene-TEA_004201	TEA_004201	hypothetical protein	83.584	6.38516	6.50642e-05	0.0011075	yes	up	1.04	0.23	0.23	0	0	0	0.5	0
rna-gnl_WGS_SDRB_TEA004730.1	gene-TEA_004259	TEA_004259	hypothetical protein	2.057	1.04067	5.25627e-46	2.06723e-43	yes	up	257.1	190.12	227.94	108.15	86.76	113.71	225.053	102.873
rna-gnl_WGS_SDRB_TEA004784.1	gene-TEA_004303	TEA_004303	hypothetical protein	5.127	2.3582	1.02096e-16	8.57204e-15	yes	up	5.16	3.98	5.18	1.07	0.69	0.86	4.77333	0.873333
rna-gnl_WGS_SDRB_TEA004885.1	gene-TEA_004404	TEA_004404	hypothetical protein	0.478	-1.06521	3.07043e-15	2.22755e-13	yes	down	23.59	23.85	24.41	48.93	38.74	56.32	23.95	47.9967
rna-gnl_WGS_SDRB_TEA004933.1	gene-TEA_004452	TEA_004452	hypothetical protein	2.12	1.08399	0.00178001	0.0198376	yes	up	0.72	0.59	0.57	0.28	0.23	0.33	0.626667	0.28
rna-gnl_WGS_SDRB_TEA005016.1	gene-TEA_004535	TEA_004535	hypothetical protein	4.579	2.19516	1.631e-05	0.000318631	yes	up	0.59	0.56	0.67	0.15	0.07	0.16	0.606667	0.126667
rna-gnl_WGS_SDRB_TEA005078.1	gene-TEA_004597	TEA_004597	hypothetical protein	0.006	-7.42036	1.17039e-05	0.000235101	yes	down	0	0	0	1.77	0.86	0.04	0	0.89
rna-gnl_WGS_SDRB_TEA005214.1	gene-TEA_004648	TEA_004648	hypothetical protein	0.375	-1.41692	0.000435555	0.00587488	yes	down	1.09	1.11	0.66	2.08	1.98	3.21	0.953333	2.42333
rna-gnl_WGS_SDRB_TEA005276.1	gene-TEA_004710	TEA_004710	hypothetical protein	3.972	1.98984	4.31461e-06	9.38601e-05	yes	up	13.79	4.97	11.86	2.8	1.87	2.56	10.2067	2.41
rna-gnl_WGS_SDRB_TEA005305.1	gene-TEA_004739	TEA_004739	hypothetical protein	2.042	1.02985	4.50419e-05	0.000796629	yes	up	11	11.42	9.92	3.55	5.9	5.56	10.78	5.00333
rna-gnl_WGS_SDRB_TEA005318.1	gene-TEA_004752	TEA_004752	hypothetical protein	0.017	-5.90297	7.11661e-10	2.74826e-08	yes	down	0	0.16	0.31	5.75	9.68	12.61	0.156667	9.34667
rna-gnl_WGS_SDRB_TEA005388.1	gene-TEA_004822	TEA_004822	hypothetical protein	0.186	-2.42853	0.000179989	0.00271642	yes	down	0.59	0.37	0.36	1.42	3.19	2.06	0.44	2.22333
rna-gnl_WGS_SDRB_TEA005397.1	gene-TEA_004831	TEA_004831	hypothetical protein	0.335	-1.57614	1.04544e-49	4.88255e-47	yes	down	17.23	13.4	14.87	43.95	35.81	48.35	15.1667	42.7033
rna-gnl_WGS_SDRB_TEA005424.1	gene-TEA_004858	TEA_004858	hypothetical protein	3.306	1.72505	0.00435395	0.0410276	yes	up	2.05	1.29	1.76	0.37	0.74	0.31	1.7	0.473333
rna-gnl_WGS_SDRB_TEA005434.1	gene-TEA_004868	TEA_004868	hypothetical protein	2.282	1.19023	0.0053623	0.0482188	yes	up	7.39	3.28	2.03	1.46	2.16	1.45	4.23333	1.69
rna-gnl_WGS_SDRB_TEA005520.1	gene-TEA_004924	TEA_004924	hypothetical protein	2.266	1.18006	4.69605e-11	2.13971e-09	yes	up	9.63	9.86	8.71	3.81	3.7	4.27	9.4	3.92667
rna-gnl_WGS_SDRB_TEA005542.1	gene-TEA_004946	TEA_004946	hypothetical protein	0.465	-1.10566	0.00152081	0.0173574	yes	down	2.9	2.09	2.01	4.24	5.4	4.48	2.33333	4.70667
rna-gnl_WGS_SDRB_TEA005645.1	gene-TEA_005049	TEA_005049	hypothetical protein	0.267	-1.90517	2.15139e-07	5.96523e-06	yes	down	1.49	0.83	1.26	4.49	3.57	4.55	1.19333	4.20333
rna-gnl_WGS_SDRB_TEA005725.1	gene-TEA_005129	TEA_005129	hypothetical protein	0.376	-1.41184	0.00205807	0.022256	yes	down	0.98	1.78	1.03	3.4	2.46	3.93	1.26333	3.26333
rna-gnl_WGS_SDRB_TEA005879.1	gene-TEA_005229	TEA_005229	hypothetical protein	0.119	-3.0742	4.80001e-09	1.68e-07	yes	down	0.14	0.54	0.76	4.45	2.55	4.78	0.48	3.92667
rna-gnl_WGS_SDRB_TEA005925.1	gene-TEA_005275	TEA_005275	hypothetical protein	0.142	-2.81587	6.71287e-09	2.2905e-07	yes	down	2.65	0.54	1.62	11.15	10.09	9.67	1.60333	10.3033
rna-gnl_WGS_SDRB_TEA005927.1	gene-TEA_005277	TEA_005277	hypothetical protein	0.104	-3.26128	8.2793e-05	0.0013733	yes	down	0.11	0.25	0	1.02	0.88	1.42	0.12	1.10667
rna-gnl_WGS_SDRB_TEA005935.1	gene-TEA_005285	TEA_005285	hypothetical protein	0.478	-1.06536	2.53053e-05	0.000469817	yes	down	4.68	4.45	4.54	9.83	7.19	10.33	4.55667	9.11667
rna-gnl_WGS_SDRB_TEA005994.1	gene-TEA_005343	TEA_005343	hypothetical protein	71.949	6.1689	5.76668e-05	0.000994038	yes	up	0.31	0.14	0.4	0	0	0	0.283333	0
rna-gnl_WGS_SDRB_TEA005999.1	gene-TEA_005348	TEA_005348	hypothetical protein	34.924	5.12614	0.00479108	0.0443086	yes	up	0.08	0.09	0.17	0	0	0	0.113333	0
rna-gnl_WGS_SDRB_TEA006066.1	gene-TEA_005415	TEA_005415	hypothetical protein	0.216	-2.20814	0.00102538	0.0124994	yes	down	0.95	0.32	0.17	2.33	0.74	3.14	0.48	2.07
rna-gnl_WGS_SDRB_TEA006116.1	gene-TEA_005465	TEA_005465	hypothetical protein	0.456	-1.1344	4.30019e-12	2.24708e-10	yes	down	28.08	19.23	19.88	50.34	43.11	47.56	22.3967	47.0033
rna-gnl_WGS_SDRB_TEA006182.1	gene-TEA_005531	TEA_005531	hypothetical protein	0.361	-1.471	2.05455e-06	4.79021e-05	yes	down	5.34	5.13	5.11	16.54	10.59	14.59	5.19333	13.9067
rna-gnl_WGS_SDRB_TEA006228.1	gene-TEA_005577	TEA_005577	hypothetical protein	0.463	-1.11217	7.9623e-06	0.000166429	yes	down	6.85	4.03	8.75	13.58	11.13	15.28	6.54333	13.33
rna-gnl_WGS_SDRB_TEA006244.1	gene-TEA_005593	TEA_005593	hypothetical protein	0.046	-4.42935	0.000672696	0.00865184	yes	down	0.06	0	0.05	0.54	0.72	0.53	0.0366667	0.596667
rna-gnl_WGS_SDRB_TEA006330.1	gene-TEA_005679	TEA_005679	hypothetical protein	0.245	-2.03011	1.69469e-05	0.00032978	yes	down	1.43	1.09	0.42	3.75	3.43	4.16	0.98	3.78
rna-gnl_WGS_SDRB_TEA006408.1	gene-TEA_005757	TEA_005757	hypothetical protein	0.395	-1.33876	0.00525151	0.0473989	yes	down	6.78	2.88	3.33	5.35	14.7	10.25	4.33	10.1
rna-gnl_WGS_SDRB_TEA006508.1	gene-TEA_005832	TEA_005832	hypothetical protein	0.016	-5.99943	0.0047248	0.0438313	yes	down	0	0	0	0.29	0.66	0	0	0.316667
rna-gnl_WGS_SDRB_TEA006557.1	gene-TEA_005881	TEA_005881	hypothetical protein	33.963	5.08587	0.00522891	0.0472467	yes	up	0.75	0.99	0.61	0	0	0	0.783333	0
rna-gnl_WGS_SDRB_TEA006643.1	gene-TEA_005966	TEA_005966	hypothetical protein	2.091	1.06388	1.18596e-33	2.6454e-31	yes	up	220.3	170.26	197.81	101.84	74.67	89.59	196.123	88.7
rna-gnl_WGS_SDRB_TEA006668.1	gene-TEA_005991	TEA_005991	hypothetical protein	3.367	1.75157	1.13731e-59	6.53737e-57	yes	up	53.15	38.54	47.85	12.09	11.07	15.73	46.5133	12.9633
rna-gnl_WGS_SDRB_TEA006672.1	gene-TEA_005995	TEA_005995	hypothetical protein	5.043	2.33438	0.00325988	0.0324577	yes	up	0.73	1.01	0.46	0.13	0.07	0.21	0.733333	0.136667
rna-gnl_WGS_SDRB_TEA006713.1	gene-TEA_006036	TEA_006036	hypothetical protein	0.476	-1.07168	5.22452e-15	3.73591e-13	yes	down	26.29	21.53	25.71	49.29	40.44	58.76	24.51	49.4967
rna-gnl_WGS_SDRB_TEA006796.1	gene-TEA_006118	TEA_006118	hypothetical protein	5.87	2.55342	0.00435902	0.0410495	yes	up	0.2	0.27	0.28	0.07	0	0.06	0.25	0.0433333
rna-gnl_WGS_SDRB_TEA006800.1	gene-TEA_006122	TEA_006122	hypothetical protein	0.027	-5.22777	0.00344076	0.0339196	yes	down	0	0	0	0.35	0.49	0.33	0	0.39
rna-gnl_WGS_SDRB_TEA006817.1	gene-TEA_006139	TEA_006139	hypothetical protein	0.027	-5.2291	0.00364199	0.0354359	yes	down	0	0	0	0.24	0.23	0.11	0	0.193333
rna-gnl_WGS_SDRB_TEA006903.1	gene-TEA_006225	TEA_006225	hypothetical protein	0.013	-6.29202	5.53147e-05	0.000956804	yes	down	0	0	0	1.52	0.61	2.52	0	1.55
rna-gnl_WGS_SDRB_TEA007023.1	gene-TEA_006345	TEA_006345	hypothetical protein	0.012	-6.35986	3.07276e-05	0.000558667	yes	down	0	0	0	1.2	2.56	3.93	0	2.56333
rna-gnl_WGS_SDRB_TEA007038.1	gene-TEA_006360	TEA_006360	hypothetical protein	0.401	-1.31991	2.11067e-15	1.56158e-13	yes	down	18.09	16.34	13.26	40.48	31.11	42.53	15.8967	38.04
rna-gnl_WGS_SDRB_TEA007101.1	gene-TEA_006422	TEA_006422	hypothetical protein	3.878	1.95536	2.59671e-13	1.584e-11	yes	up	5.96	4.36	7.03	1.73	1.32	1.14	5.78333	1.39667
rna-gnl_WGS_SDRB_TEA007143.1	gene-TEA_006464	TEA_006464	hypothetical protein	188.114	7.55546	7.38762e-09	2.50927e-07	yes	up	0.49	0.64	0.57	0	0	0	0.566667	0
rna-gnl_WGS_SDRB_TEA007146.1	gene-TEA_006467	TEA_006467	hypothetical protein	2.163	1.11327	0.00258264	0.0268038	yes	up	7.16	4.45	9.37	3.2	3.09	2.82	6.99333	3.03667
rna-gnl_WGS_SDRB_TEA007150.1	gene-TEA_006471	TEA_006471	hypothetical protein	0.386	-1.37313	0.00449029	0.0419159	yes	down	2.31	1.16	1.43	4.44	5.14	2.14	1.63333	3.90667
rna-gnl_WGS_SDRB_TEA007187.1	gene-TEA_006508	TEA_006508	hypothetical protein	3.413	1.77084	0.00443992	0.0415551	yes	up	0.7	1	1.23	0.24	0.39	0.18	0.976667	0.27
rna-gnl_WGS_SDRB_TEA007332.1	gene-TEA_006613	TEA_006613	hypothetical protein	0.262	-1.93012	0.00013213	0.00209182	yes	down	0.96	0.21	0.85	3.35	2.47	1.16	0.673333	2.32667
rna-gnl_WGS_SDRB_TEA007406.1	gene-TEA_006670	TEA_006670	hypothetical protein	0.409	-1.29096	0.00257604	0.0267539	yes	down	1.87	1.93	2.69	4.85	4.04	6.67	2.16333	5.18667
rna-gnl_WGS_SDRB_TEA007455.1	gene-TEA_006693	TEA_006693	hypothetical protein	4.976	2.31484	0.00234644	0.0247652	yes	up	7.11	2.36	9.76	0.42	1.2	1.94	6.41	1.18667
rna-gnl_WGS_SDRB_TEA007467.1	gene-TEA_006705	TEA_006705	hypothetical protein	2.736	1.45186	1.99788e-05	0.000381332	yes	up	1.8	1.51	2.42	0.68	0.37	0.94	1.91	0.663333
rna-gnl_WGS_SDRB_TEA007481.1	gene-TEA_006719	TEA_006719	hypothetical protein	0.465	-1.10392	5.05391e-09	1.76062e-07	yes	down	11.2	10.17	13.68	23.81	24.18	23.73	11.6833	23.9067
rna-gnl_WGS_SDRB_TEA007493.1	gene-TEA_006730	TEA_006730	hypothetical protein	0.462	-1.11273	4.41454e-16	3.52809e-14	yes	down	5.45	4.9	5.41	10.38	9.78	11.98	5.25333	10.7133
rna-gnl_WGS_SDRB_TEA007525.1	gene-TEA_006762	TEA_006762	hypothetical protein	0.019	-5.7154	0.00152225	0.0173574	yes	down	0	0	0	0.14	0.67	0.15	0	0.32
rna-gnl_WGS_SDRB_TEA007570.1	gene-TEA_006807	TEA_006807	hypothetical protein	0.497	-1.00894	6.31328e-16	4.93989e-14	yes	down	134.41	122.71	123.05	226.91	256.18	278.67	126.723	253.92
rna-gnl_WGS_SDRB_TEA007602.1	gene-TEA_006839	TEA_006839	hypothetical protein	3.132	1.64718	2.33736e-05	0.000438843	yes	up	1.21	1.46	1.76	0.52	0.54	0.27	1.47667	0.443333
rna-gnl_WGS_SDRB_TEA007736.1	gene-TEA_006972	TEA_006972	hypothetical protein	4.36	2.12441	0.00281215	0.0287691	yes	up	0.65	0.47	0.48	0.15	0.1	0.08	0.533333	0.11
rna-gnl_WGS_SDRB_TEA007800.1	gene-TEA_007035	TEA_007035	hypothetical protein	17.548	4.13325	3.54603e-09	1.25285e-07	yes	up	2.28	1.88	1.65	0	0.11	0.2	1.93667	0.103333
rna-gnl_WGS_SDRB_TEA007889.1	gene-TEA_007124	TEA_007124	hypothetical protein	0.237	-2.08008	0.00282969	0.028926	yes	down	0.68	0.11	0.5	1.54	0.9	2.6	0.43	1.68
rna-gnl_WGS_SDRB_TEA008147.1	gene-TEA_007306	TEA_007306	hypothetical protein	3.377	1.7557	0.000132908	0.00209729	yes	up	2.03	1.37	2.23	0.45	0.5	0.61	1.87667	0.52
rna-gnl_WGS_SDRB_TEA008254.1	gene-TEA_007395	TEA_007395	hypothetical protein	2.554	1.35281	0.000432668	0.0058465	yes	up	1.7	1.72	1.99	0.4	0.68	0.92	1.80333	0.666667
rna-gnl_WGS_SDRB_TEA008283.1	gene-TEA_007424	TEA_007424	hypothetical protein	6.097	2.60809	3.16117e-08	9.92514e-07	yes	up	2.25	2.83	2.55	0.2	0.44	0.56	2.54333	0.4
rna-gnl_WGS_SDRB_TEA008332.1	gene-TEA_007473	TEA_007473	hypothetical protein	46.055	5.52528	0.00150551	0.0172614	yes	up	0.2	0.41	0.73	0	0	0	0.446667	0
rna-gnl_WGS_SDRB_TEA008353.1	gene-TEA_007494	TEA_007494	hypothetical protein	0.43	-1.21755	4.1236e-13	2.45527e-11	yes	down	7.27	6.22	6.98	17.91	11.4	15.75	6.82333	15.02
rna-gnl_WGS_SDRB_TEA008393.1	gene-TEA_007534	TEA_007534	hypothetical protein	4.029	2.01059	2.14178e-26	3.5965e-24	yes	up	44.4	45.95	38.54	11.92	8.42	10.45	42.9633	10.2633
rna-gnl_WGS_SDRB_TEA008403.1	gene-TEA_007544	TEA_007544	hypothetical protein	181.157	7.5011	3.56029e-08	1.10391e-06	yes	up	0.79	1.4	0.63	0	0	0	0.94	0
rna-gnl_WGS_SDRB_TEA008514.1	gene-TEA_007655	TEA_007655	hypothetical protein	0.193	-2.36981	0.00328727	0.0326651	yes	down	0.1	0.26	0.15	0.92	0.62	1.04	0.17	0.86
rna-gnl_WGS_SDRB_TEA008545.1	gene-TEA_007686	TEA_007686	hypothetical protein	0.361	-1.47114	0.000355286	0.00493013	yes	down	1.38	1.4	2.29	5.86	5.06	2.14	1.69	4.35333
rna-gnl_WGS_SDRB_TEA008556.1	gene-TEA_007696	TEA_007696	hypothetical protein	0.015	-6.02855	0.00386195	0.0371647	yes	down	0	0	0	0.64	0	0.79	0	0.476667
rna-gnl_WGS_SDRB_TEA008558.1	gene-TEA_007698	TEA_007698	hypothetical protein	40.984	5.357	0.00210716	0.0226943	yes	up	0.57	0.23	0.55	0	0	0	0.45	0
rna-gnl_WGS_SDRB_TEA008584.1	gene-TEA_007724	TEA_007724	hypothetical protein	4.315	2.10924	0.0038076	0.0367037	yes	up	0.17	0.34	0.35	0.08	0.09	0.02	0.286667	0.0633333
rna-gnl_WGS_SDRB_TEA008612.1	gene-TEA_007752	TEA_007752	hypothetical protein	0.418	-1.25976	0.00181266	0.0201415	yes	down	1.47	0.8	1.02	3.01	2.28	2.07	1.09667	2.45333
rna-gnl_WGS_SDRB_TEA008619.1	gene-TEA_007759	TEA_007759	hypothetical protein	3.186	1.67175	5.62643e-121	1.68174e-117	yes	up	216.84	171.93	221.14	55.71	60.08	63.54	203.303	59.7767
rna-gnl_WGS_SDRB_TEA008868.1	gene-TEA_007927	TEA_007927	hypothetical protein	2.638	1.39931	7.02466e-06	0.000148073	yes	up	35.46	40.48	38.84	11.01	18.3	13.24	38.26	14.1833
rna-gnl_WGS_SDRB_TEA008901.1	gene-TEA_007960	TEA_007960	hypothetical protein	4.486	2.16557	9.02655e-29	1.66545e-26	yes	up	17.69	11.94	14.56	2.45	3.57	3.13	14.73	3.05
rna-gnl_WGS_SDRB_TEA008983.1	gene-TEA_007999	TEA_007999	hypothetical protein	0.091	-3.45042	3.14073e-31	6.42989e-29	yes	down	0.96	0.74	1.19	11.19	8.37	10.5	0.963333	10.02
rna-gnl_WGS_SDRB_TEA009197.1	gene-TEA_008213	TEA_008213	hypothetical protein	0.467	-1.09775	7.33865e-06	0.000153823	yes	down	1.99	1.86	2.52	4.97	4.1	3.75	2.12333	4.27333
rna-gnl_WGS_SDRB_TEA009198.1	gene-TEA_008214	TEA_008214	hypothetical protein	0.355	-1.49566	5.6681e-24	7.9168e-22	yes	down	9.31	7.35	7.21	23.81	16.75	22.99	7.95667	21.1833
rna-gnl_WGS_SDRB_TEA009204.1	gene-TEA_008220	TEA_008220	hypothetical protein	73.707	6.20373	2.81527e-05	0.000514983	yes	up	0.3	0.28	0.33	0	0	0	0.303333	0
rna-gnl_WGS_SDRB_TEA009206.1	gene-TEA_008222	TEA_008222	hypothetical protein	5.389	2.42993	0.00100524	0.012284	yes	up	0.48	0.24	0.25	0.05	0.03	0.09	0.323333	0.0566667
rna-gnl_WGS_SDRB_TEA009225.1	gene-TEA_008241	TEA_008241	hypothetical protein	2.076	1.05372	2.56698e-21	3.09383e-19	yes	up	26.68	23.67	28.22	11.66	11.26	12.82	26.19	11.9133
rna-gnl_WGS_SDRB_TEA009423.1	gene-TEA_008400	TEA_008400	hypothetical protein	2.881	1.52633	0.00431824	0.0407697	yes	up	1.3	0.84	2.07	0.54	0.6	0.18	1.40333	0.44
rna-gnl_WGS_SDRB_TEA009745.1	gene-TEA_008651	TEA_008651	hypothetical protein	0.164	-2.60632	4.64824e-41	1.44725e-38	yes	down	4.36	4.69	4.51	25.71	23.26	29.95	4.52	26.3067
rna-gnl_WGS_SDRB_TEA009858.1	gene-TEA_008764	TEA_008764	hypothetical protein	0.144	-2.79663	0.000474094	0.00633751	yes	down	0.35	0.12	0.68	3.47	1.84	2.32	0.383333	2.54333
rna-gnl_WGS_SDRB_TEA009898.1	gene-TEA_008804	TEA_008804	hypothetical protein	13.329	3.73647	8.13378e-23	1.06631e-20	yes	up	30.97	20.72	29.94	0.63	2.86	2.21	27.21	1.9
rna-gnl_WGS_SDRB_TEA009913.1	gene-TEA_008819	TEA_008819	hypothetical protein	0.48	-1.05988	2.40471e-39	7.18767e-37	yes	down	410.01	313.8	370.94	791.83	582.75	770.36	364.917	714.98
rna-gnl_WGS_SDRB_TEA009923.1	gene-TEA_008829	TEA_008829	hypothetical protein	60.024	5.90747	6.59912e-29	1.2328e-26	yes	up	20.33	17.33	19.26	0.2	0	0.74	18.9733	0.313333
rna-gnl_WGS_SDRB_TEA009926.1	gene-TEA_008832	TEA_008832	hypothetical protein	11.286	3.49651	6.94358e-38	1.95796e-35	yes	up	31.69	20.06	31.42	1.46	2.17	3.35	27.7233	2.32667
rna-gnl_WGS_SDRB_TEA010026.1	gene-TEA_008900	TEA_008900	hypothetical protein	0.308	-1.69925	3.06983e-28	5.52754e-26	yes	down	33.89	25.11	37.26	117.66	95.53	79.69	32.0867	97.6267
rna-gnl_WGS_SDRB_TEA010030.1	gene-TEA_008904	TEA_008904	hypothetical protein	0.49	-1.02854	2.70319e-24	3.84753e-22	yes	down	62.33	59.55	66.45	130.47	105.76	132.76	62.7767	122.997
rna-gnl_WGS_SDRB_TEA010033.1	gene-TEA_008907	TEA_008907	hypothetical protein	2.065	1.04616	4.23144e-06	9.2185e-05	yes	up	15.52	8.89	13	7.65	4.97	4.21	12.47	5.61
rna-gnl_WGS_SDRB_TEA010074.1	gene-TEA_008948	TEA_008948	hypothetical protein	45.32	5.50207	0.00174176	0.0194694	yes	up	1.33	0.27	0.77	0	0	0	0.79	0
rna-gnl_WGS_SDRB_TEA010150.1	gene-TEA_009022	TEA_009022	hypothetical protein	0.393	-1.34793	1.83477e-41	5.83418e-39	yes	down	35.88	32.08	38.1	92.97	70.54	92.46	35.3533	85.3233
rna-gnl_WGS_SDRB_TEA010169.1	gene-TEA_009041	TEA_009041	hypothetical protein	10.841	3.43839	1.14988e-09	4.29623e-08	yes	up	4.53	4.11	4.02	0.07	0.6	0.43	4.22	0.366667
rna-gnl_WGS_SDRB_TEA010264.1	gene-TEA_009136	TEA_009136	hypothetical protein	4.916	2.29742	3.32081e-25	4.91381e-23	yes	up	9.75	7.73	10.6	1.31	2.13	1.88	9.36	1.77333
rna-gnl_WGS_SDRB_TEA010287.1	gene-TEA_009158	TEA_009158	hypothetical protein	50.478	5.65758	0.00152262	0.0173574	yes	up	0.3	0.05	0.46	0	0	0	0.27	0
rna-gnl_WGS_SDRB_TEA010303.1	gene-TEA_009174	TEA_009174	hypothetical protein	0.149	-2.74803	0	0	yes	down	70.78	52.84	60.26	377.19	375.71	407.9	61.2933	386.933
rna-gnl_WGS_SDRB_TEA010328.1	gene-TEA_009198	TEA_009198	hypothetical protein	0.345	-1.53553	2.53803e-36	6.21818e-34	yes	down	25.98	20.11	31.53	68.16	67.48	76.73	25.8733	70.79
rna-gnl_WGS_SDRB_TEA010449.1	gene-TEA_009319	TEA_009319	hypothetical protein	91.819	6.52072	2.73169e-05	0.000501537	yes	up	19.83	19.15	19.81	0	0.57	0	19.5967	0.19
rna-gnl_WGS_SDRB_TEA010468.1	gene-TEA_009338	TEA_009338	hypothetical protein	0.428	-1.22545	0.000803401	0.0100898	yes	down	2.43	2.73	1.52	4.38	3.86	6.78	2.22667	5.00667
rna-gnl_WGS_SDRB_TEA010484.1	gene-TEA_009354	TEA_009354	hypothetical protein	0.389	-1.36196	0.00392452	0.0376699	yes	down	0.79	0.38	0.22	1	0.88	1.38	0.463333	1.08667
rna-gnl_WGS_SDRB_TEA010806.1	gene-TEA_009642	TEA_009642	hypothetical protein	0.017	-5.86659	1.39862e-08	4.59394e-07	yes	down	0	0.12	0.23	2.42	8.91	8.02	0.116667	6.45
rna-gnl_WGS_SDRB_TEA010854.1	gene-TEA_009690	TEA_009690	hypothetical protein	0.38	-1.39711	2.12573e-31	4.41236e-29	yes	down	16.05	13.79	13.77	33.83	35.18	39.74	14.5367	36.25
rna-gnl_WGS_SDRB_TEA010861.1	gene-TEA_009697	TEA_009697	hypothetical protein	5.546	2.47144	9.81232e-06	0.000200062	yes	up	2.13	2.38	2.13	0.3	0.61	0.2	2.21333	0.37
rna-gnl_WGS_SDRB_TEA010938.1	gene-TEA_009737	TEA_009737	hypothetical protein	0.179	-2.48028	0.00278365	0.0285334	yes	down	0.29	0.07	0.43	1.08	1.96	1.04	0.263333	1.36
rna-gnl_WGS_SDRB_TEA010997.1	gene-TEA_009796	TEA_009796	hypothetical protein	2.977	1.57373	0.003145	0.0315449	yes	up	24.68	15.47	20.6	8.4	7.97	2.73	20.25	6.36667
rna-gnl_WGS_SDRB_TEA011053.1	gene-TEA_009833	TEA_009833	hypothetical protein	0.469	-1.09135	5.1556e-07	1.33768e-05	yes	down	10.22	11.09	14.11	19.91	25.64	26.71	11.8067	24.0867
rna-gnl_WGS_SDRB_TEA011098.1	gene-TEA_009877	TEA_009877	hypothetical protein	0.467	-1.09894	4.4095e-08	1.33943e-06	yes	down	5.46	4.61	6.63	11.98	10.13	11.77	5.56667	11.2933
rna-gnl_WGS_SDRB_TEA011103.1	gene-TEA_009882	TEA_009882	hypothetical protein	0.046	-4.44961	9.74048e-05	0.00159793	yes	down	0	0.13	0	1.14	0.53	0.99	0.0433333	0.886667
rna-gnl_WGS_SDRB_TEA011104.1	gene-TEA_009883	TEA_009883	hypothetical protein	0.053	-4.22557	1.60407e-05	0.000314191	yes	down	0.17	0	0.17	2.61	1.23	2.07	0.113333	1.97
rna-gnl_WGS_SDRB_TEA011166.1	gene-TEA_009945	TEA_009945	hypothetical protein	0.276	-1.85727	5.42874e-61	3.5275e-58	yes	down	12.97	8.91	10.15	34.22	38.11	36.02	10.6767	36.1167
rna-gnl_WGS_SDRB_TEA011239.1	gene-TEA_010018	TEA_010018	hypothetical protein	30.495	4.93049	8.19996e-12	4.08495e-10	yes	up	1.78	1.37	2.25	0.08	0.08	0	1.8	0.0533333
rna-gnl_WGS_SDRB_TEA011321.1	gene-TEA_010099	TEA_010099	hypothetical protein	0.411	-1.28356	3.74472e-48	1.6959e-45	yes	down	47.74	43.76	46.22	113.96	86.51	116.24	45.9067	105.57
rna-gnl_WGS_SDRB_TEA011354.1	gene-TEA_010132	TEA_010132	hypothetical protein	0.298	-1.74841	0.0036287	0.0353502	yes	down	6.79	1.3	1.78	9.06	9.46	12.59	3.29	10.37
rna-gnl_WGS_SDRB_TEA011391.1	gene-TEA_010169	TEA_010169	hypothetical protein	0.376	-1.40998	1.50441e-05	0.000296938	yes	down	1.06	0.63	0.95	2.33	1.66	2.59	0.88	2.19333
rna-gnl_WGS_SDRB_TEA011399.1	gene-TEA_010177	TEA_010177	hypothetical protein	0.424	-1.23707	1.28922e-05	0.000256557	yes	down	2.2	1.72	2.83	4.16	4.36	6.53	2.25	5.01667
rna-gnl_WGS_SDRB_TEA011459.1	gene-TEA_010236	TEA_010236	hypothetical protein	6.049	2.59679	0.00345389	0.0340266	yes	up	1.1	0.52	0.79	0.24	0.15	0	0.803333	0.13
rna-gnl_WGS_SDRB_TEA011511.1	gene-TEA_010288	TEA_010288	hypothetical protein	62.524	5.96633	0.000191541	0.00286832	yes	up	0.12	1.31	0.39	0	0.03	0	0.606667	0.01
rna-gnl_WGS_SDRB_TEA011588.1	gene-TEA_010363	TEA_010363	hypothetical protein	64.017	6.00039	8.87019e-05	0.00146643	yes	up	0.38	0.23	0.33	0	0	0	0.313333	0
rna-gnl_WGS_SDRB_TEA011661.1	gene-TEA_010436	TEA_010436	hypothetical protein	5.333	2.41508	1.67373e-87	1.7867e-84	yes	up	29.05	23.22	24.35	4.22	4.11	5.2	25.54	4.51
rna-gnl_WGS_SDRB_TEA011781.1	gene-TEA_010537	TEA_010537	hypothetical protein	15.498	3.95402	1.99801e-44	7.10959e-42	yes	up	25.59	20.56	26.11	0.56	1.47	2.39	24.0867	1.47333
rna-gnl_WGS_SDRB_TEA011797.1	gene-TEA_010553	TEA_010553	hypothetical protein	24.297	4.60273	3.40688e-42	1.13146e-39	yes	up	24.96	20.59	21.53	0.17	1.36	1.09	22.36	0.873333
rna-gnl_WGS_SDRB_TEA011800.1	gene-TEA_010556	TEA_010556	hypothetical protein	161.301	7.33361	7.34544e-38	2.03292e-35	yes	up	35.67	34.66	30.71	0	0.4	0.18	33.68	0.193333
rna-gnl_WGS_SDRB_TEA011810.1	gene-TEA_010566	TEA_010566	hypothetical protein	0.345	-1.5355	0.00182695	0.020225	yes	down	1.19	1.05	1.16	3.18	3.41	2.67	1.13333	3.08667
rna-gnl_WGS_SDRB_TEA011891.1	gene-TEA_010646	TEA_010646	hypothetical protein	2.673	1.41854	1.01809e-62	7.24544e-60	yes	up	32.57	27.18	29.45	10.29	9.49	11.61	29.7333	10.4633
rna-gnl_WGS_SDRB_TEA012008.1	gene-TEA_010761	TEA_010761	hypothetical protein	0.339	-1.56261	3.79962e-06	8.38779e-05	yes	down	0.85	0.78	1.05	2.88	1.7	2.93	0.893333	2.50333
rna-gnl_WGS_SDRB_TEA012350.1	gene-TEA_011062	TEA_011062	hypothetical protein	0.127	-2.97509	2.05675e-245	1.5369e-241	yes	down	29.67	24.59	26.52	217.53	177.02	209.06	26.9267	201.203
rna-gnl_WGS_SDRB_TEA012360.1	gene-TEA_011072	TEA_011072	hypothetical protein	6.411	2.68048	2.33894e-09	8.46378e-08	yes	up	5.2	3.42	4.08	0.94	0.53	0.39	4.23333	0.62
rna-gnl_WGS_SDRB_TEA012416.1	gene-TEA_011128	TEA_011128	hypothetical protein	3.59	1.84383	8.44041e-83	7.88387e-80	yes	up	66.03	49.54	61.77	17	14.8	14.55	59.1133	15.45
rna-gnl_WGS_SDRB_TEA012439.1	gene-TEA_011151	TEA_011151	hypothetical protein	0.329	-1.60524	1.0185e-06	2.52011e-05	yes	down	3.08	1.07	1.74	4.48	4.2	7.89	1.96333	5.52333
rna-gnl_WGS_SDRB_TEA012492.1	gene-TEA_011203	TEA_011203	hypothetical protein	0.024	-5.36398	0.00192715	0.0211307	yes	down	0	0	0	1.04	0.65	0.86	0	0.85
rna-gnl_WGS_SDRB_TEA012544.1	gene-TEA_011255	TEA_011255	hypothetical protein	2.563	1.3578	6.34541e-10	2.46317e-08	yes	up	11.72	9.96	8.17	3.02	3.86	4.06	9.95	3.64667
rna-gnl_WGS_SDRB_TEA012617.1	gene-TEA_011328	TEA_011328	hypothetical protein	47.02	5.55521	0.000140906	0.00219817	yes	up	3.91	2.02	1.17	0	0	0.14	2.36667	0.0466667
rna-gnl_WGS_SDRB_TEA012622.1	gene-TEA_011333	TEA_011333	hypothetical protein	5.519	2.46436	1.98275e-27	3.4456e-25	yes	up	17.32	15.72	20.12	2.89	3.94	2.15	17.72	2.99333
rna-gnl_WGS_SDRB_TEA012901.1	gene-TEA_011564	TEA_011564	hypothetical protein	21.515	4.42728	5.76016e-06	0.000123509	yes	up	1.42	1.19	0.63	0	0.13	0	1.08	0.0433333
rna-gnl_WGS_SDRB_TEA012960.1	gene-TEA_011623	TEA_011623	hypothetical protein	7.72	2.94855	4.95875e-10	1.96575e-08	yes	up	6	4.32	6.32	0.94	0.88	0.16	5.54667	0.66
rna-gnl_WGS_SDRB_TEA012996.1	gene-TEA_011659	TEA_011659	hypothetical protein	2.431	1.28174	1.2061e-06	2.9357e-05	yes	up	2.36	2.27	1.71	0.79	0.93	0.73	2.11333	0.816667
rna-gnl_WGS_SDRB_TEA013004.1	gene-TEA_011667	TEA_011667	hypothetical protein	0.253	-1.98343	0.0019061	0.0209461	yes	down	0.62	0.12	1.16	2.07	2.66	2.18	0.633333	2.30333
rna-gnl_WGS_SDRB_TEA013015.1	gene-TEA_011678	TEA_011678	hypothetical protein	18.771	4.23047	8.06645e-151	3.01383e-147	yes	up	112.86	89.62	113.13	6.3	5.65	3.99	105.203	5.31333
rna-gnl_WGS_SDRB_TEA013035.1	gene-TEA_011698	TEA_011698	hypothetical protein	6.309	2.65734	0.00332356	0.0330038	yes	up	0.13	0.1	0.16	0.03	0.02	0.01	0.13	0.02
rna-gnl_WGS_SDRB_TEA013036.1	gene-TEA_011699	TEA_011699	hypothetical protein	2.773	1.47159	0.00416039	0.0395528	yes	up	1.03	0.76	0.97	0.45	0.11	0.37	0.92	0.31
rna-gnl_WGS_SDRB_TEA013096.1	gene-TEA_011759	TEA_011759	hypothetical protein	5.99	2.58248	3.51632e-12	1.86352e-10	yes	up	9.58	7.6	6.7	1.01	1.98	0.69	7.96	1.22667
rna-gnl_WGS_SDRB_TEA013238.1	gene-TEA_011856	TEA_011856	hypothetical protein	2.05	1.03592	0.000115482	0.0018638	yes	up	28.44	12.83	22.35	6.98	11.58	10.12	21.2067	9.56
rna-gnl_WGS_SDRB_TEA013280.1	gene-TEA_011898	TEA_011898	hypothetical protein	0.387	-1.36776	2.51501e-05	0.000468079	yes	down	1.14	0.88	1.64	3.53	2.13	3.25	1.22	2.97
rna-gnl_WGS_SDRB_TEA013321.1	gene-TEA_011939	TEA_011939	hypothetical protein	0.463	-1.1124	8.91136e-09	2.99956e-07	yes	down	13.83	8.14	17.21	29.96	23.81	25.16	13.06	26.31
rna-gnl_WGS_SDRB_TEA013346.1	gene-TEA_011964	TEA_011964	hypothetical protein	3.551	1.82817	1.8906e-05	0.000362243	yes	up	1.25	1	1.4	0.36	0.27	0.36	1.21667	0.33
rna-gnl_WGS_SDRB_TEA013384.1	gene-TEA_012002	TEA_012002	hypothetical protein	66.082	6.04618	0.00549195	0.0490893	yes	up	0	0.9	0.17	0	0	0	0.356667	0
rna-gnl_WGS_SDRB_TEA013430.1	gene-TEA_012048	TEA_012048	hypothetical protein	26.413	4.72318	0.000418353	0.0056839	yes	up	0.92	2.24	1.7	0	0.17	0	1.62	0.0566667
rna-gnl_WGS_SDRB_TEA013500.1	gene-TEA_012118	TEA_012118	hypothetical protein	0.188	-2.40864	7.96956e-07	2.00177e-05	yes	down	0.59	1.02	2.52	8.14	4.34	8.64	1.37667	7.04
rna-gnl_WGS_SDRB_TEA013595.1	gene-TEA_012213	TEA_012213	hypothetical protein	12.671	3.66345	0.000330771	0.00464603	yes	up	2.97	2.91	1.71	0	0	0.62	2.53	0.206667
rna-gnl_WGS_SDRB_TEA013686.1	gene-TEA_012275	TEA_012275	hypothetical protein	4.819	2.26876	1.68973e-10	7.19458e-09	yes	up	16.05	15.14	9.69	3.78	1.47	2.92	13.6267	2.72333
rna-gnl_WGS_SDRB_TEA013703.1	gene-TEA_012292	TEA_012292	hypothetical protein	0.169	-2.56552	9.89546e-08	2.8828e-06	yes	down	1.45	1.12	2.47	11.31	6.01	11.72	1.68	9.68
rna-gnl_WGS_SDRB_TEA013720.1	gene-TEA_012309	TEA_012309	hypothetical protein	0.458	-1.12755	2.19103e-09	7.94781e-08	yes	down	3.85	3.44	4.1	6.89	7.99	8.44	3.79667	7.77333
rna-gnl_WGS_SDRB_TEA013872.1	gene-TEA_012368	TEA_012368	hypothetical protein	6.407	2.67954	0.00150727	0.0172614	yes	up	0.16	0.35	0.47	0.05	0.03	0.08	0.326667	0.0533333
rna-gnl_WGS_SDRB_TEA013885.1	gene-TEA_012381	TEA_012381	hypothetical protein	4.435	2.14891	5.4593e-25	7.99894e-23	yes	up	16.28	12.4	18.44	2.81	3.05	4.17	15.7067	3.34333
rna-gnl_WGS_SDRB_TEA013908.1	gene-TEA_012404	TEA_012404	hypothetical protein	19.667	4.29767	3.64721e-60	2.1803e-57	yes	up	31.29	32.54	31.51	1.1	1.62	1.91	31.78	1.54333
rna-gnl_WGS_SDRB_TEA013939.1	gene-TEA_012434	TEA_012434	hypothetical protein	0.013	-6.22137	5.64115e-05	0.000973523	yes	down	0	0	0	0.16	0.2	0.43	0	0.263333
rna-gnl_WGS_SDRB_TEA013947.1	gene-TEA_012442	TEA_012442	hypothetical protein	0.068	-3.87355	0.00111861	0.013417	yes	down	0.06	0	0.03	0.22	0.81	0.09	0.03	0.373333
rna-gnl_WGS_SDRB_TEA013961.1	gene-TEA_012456	TEA_012456	hypothetical protein	4.185	2.06523	7.39496e-07	1.86685e-05	yes	up	3.32	1.94	3.05	0.52	0.41	0.93	2.77	0.62
rna-gnl_WGS_SDRB_TEA014021.1	gene-TEA_012515	TEA_012515	hypothetical protein	0.432	-1.21005	0.00149584	0.01717	yes	down	1.07	0.92	0.73	1.48	2.75	1.67	0.906667	1.96667
rna-gnl_WGS_SDRB_TEA014043.1	gene-TEA_012537	TEA_012537	hypothetical protein	0.043	-4.52697	0.00541895	0.0486403	yes	down	0	0	0.06	0.33	0.67	0.54	0.02	0.513333
rna-gnl_WGS_SDRB_TEA014044.1	gene-TEA_012538	TEA_012538	hypothetical protein	2.246	1.16744	0.00404851	0.0387108	yes	up	2.8	2.2	2.3	0.94	0.55	1.61	2.43333	1.03333
rna-gnl_WGS_SDRB_TEA014088.1	gene-TEA_012561	TEA_012561	hypothetical protein	0.46	-1.12048	3.53114e-20	3.9091e-18	yes	down	27.98	21.59	22.4	41.55	48.92	56.91	23.99	49.1267
rna-gnl_WGS_SDRB_TEA014105.1	gene-TEA_012578	TEA_012578	hypothetical protein	54.919	5.77924	0.000908484	0.0112527	yes	up	0.5	0.34	1.79	0	0	0	0.876667	0
rna-gnl_WGS_SDRB_TEA014110.1	gene-TEA_012583	TEA_012583	hypothetical protein	4.976	2.31496	0.00460559	0.0428584	yes	up	1.67	1.77	0.99	0.07	0.47	0.3	1.47667	0.28
rna-gnl_WGS_SDRB_TEA014114.1	gene-TEA_012587	TEA_012587	hypothetical protein	2.7	1.43309	5.80333e-06	0.000124256	yes	up	4.02	2.91	3.51	1.45	1.49	0.65	3.48	1.19667
rna-gnl_WGS_SDRB_TEA014119.1	gene-TEA_012592	TEA_012592	hypothetical protein	2.17	1.11793	0.00279743	0.028655	yes	up	2.35	2.77	2.56	0.75	0.99	1.64	2.56	1.12667
rna-gnl_WGS_SDRB_TEA014223.1	gene-TEA_012696	TEA_012696	hypothetical protein	0.335	-1.57743	1.16414e-08	3.85767e-07	yes	down	4.76	2.12	2.51	7.98	6.73	11.44	3.13	8.71667
rna-gnl_WGS_SDRB_TEA014249.1	gene-TEA_012722	TEA_012722	hypothetical protein	5.017	2.32694	1.06956e-23	1.46648e-21	yes	up	14.55	12.67	20.57	2.76	3.47	2.71	15.93	2.98
rna-gnl_WGS_SDRB_TEA014254.1	gene-TEA_012727	TEA_012727	hypothetical protein	5.598	2.48486	4.49188e-10	1.79976e-08	yes	up	13.4	4.67	14.84	1.67	2.23	1.47	10.97	1.79
rna-gnl_WGS_SDRB_TEA014256.1	gene-TEA_012729	TEA_012729	hypothetical protein	7.026	2.81274	0.000118976	0.00191193	yes	up	6.26	3.98	8.01	0.47	0.11	1.99	6.08333	0.856667
rna-gnl_WGS_SDRB_TEA014260.1	gene-TEA_012733	TEA_012733	hypothetical protein	5.686	2.50735	2.58412e-46	1.10342e-43	yes	up	23.35	17.15	24.55	4.59	2.73	3.43	21.6833	3.58333
rna-gnl_WGS_SDRB_TEA014311.1	gene-TEA_012784	TEA_012784	hypothetical protein	5.219	2.38388	5.8092e-10	2.2847e-08	yes	up	11.08	7.59	9.87	2.71	0.88	1.69	9.51333	1.76
rna-gnl_WGS_SDRB_TEA014393.1	gene-TEA_012852	TEA_012852	hypothetical protein	0.116	-3.11004	3.65767e-06	8.08638e-05	yes	down	0.17	0.25	0.57	3.28	2.52	2.3	0.33	2.7
rna-gnl_WGS_SDRB_TEA014428.1	gene-TEA_012887	TEA_012887	hypothetical protein	0.472	-1.08181	0.000498784	0.00662641	yes	down	0.42	0.37	0.48	0.83	0.75	0.95	0.423333	0.843333
rna-gnl_WGS_SDRB_TEA014481.1	gene-TEA_012940	TEA_012940	hypothetical protein	0.13	-2.93961	0.00269223	0.0276722	yes	down	1.67	0.25	0	1.72	5.04	6.42	0.64	4.39333
rna-gnl_WGS_SDRB_TEA014522.1	gene-TEA_012981	TEA_012981	hypothetical protein	2.346	1.23009	0.000133037	0.00209729	yes	up	6.72	4.45	5.3	3.04	1.73	1.81	5.49	2.19333
rna-gnl_WGS_SDRB_TEA014621.1	gene-TEA_013080	TEA_013080	hypothetical protein	105.717	6.72406	8.86106e-06	0.00018266	yes	up	1.34	2.78	5.93	0	0	0	3.35	0
rna-gnl_WGS_SDRB_TEA014767.1	gene-TEA_013217	TEA_013217	hypothetical protein	5.018	2.32699	0.00244744	0.0256141	yes	up	0.51	0.41	0.34	0.05	0.01	0.17	0.42	0.0766667
rna-gnl_WGS_SDRB_TEA014780.1	gene-TEA_013230	TEA_013230	hypothetical protein	5.911	2.56334	3.10155e-07	8.35184e-06	yes	up	2.27	2.37	3.4	0.54	0.45	0.23	2.68	0.406667
rna-gnl_WGS_SDRB_TEA014891.1	gene-TEA_013340	TEA_013340	hypothetical protein	0.455	-1.13725	6.63845e-19	6.6585e-17	yes	down	8.24	5.79	7.95	17.16	13.16	15.01	7.32667	15.11
rna-gnl_WGS_SDRB_TEA014939.1	gene-TEA_013371	TEA_013371	hypothetical protein	0.484	-1.04744	9.53319e-05	0.00156564	yes	down	19.05	10.81	21.38	32.84	31.79	38.88	17.08	34.5033
rna-gnl_WGS_SDRB_TEA014974.1	gene-TEA_013406	TEA_013406	hypothetical protein	3.543	1.82517	0.000322821	0.00455461	yes	up	1.82	1.9	2.14	0.9	0.42	0.24	1.95333	0.52
rna-gnl_WGS_SDRB_TEA015016.1	gene-TEA_013448	TEA_013448	hypothetical protein	2.923	1.54736	1.58041e-26	2.68401e-24	yes	up	55.24	49.96	58.32	14.62	20.85	17.07	54.5067	17.5133
rna-gnl_WGS_SDRB_TEA015067.1	gene-TEA_013499	TEA_013499	hypothetical protein	0.203	-2.30016	1.76659e-15	1.32009e-13	yes	down	3.89	1.72	2.07	9.98	12.96	12.16	2.56	11.7
rna-gnl_WGS_SDRB_TEA015131.1	gene-TEA_013554	TEA_013554	hypothetical protein	0.21	-2.25155	0.00182002	0.0201769	yes	down	0.39	0.49	0.74	4.09	2.18	1.02	0.54	2.43
rna-gnl_WGS_SDRB_TEA015258.1	gene-TEA_013663	TEA_013663	hypothetical protein	0.203	-2.30188	0.00108479	0.0131166	yes	down	0.07	0.03	0.21	0.43	0.54	0.42	0.103333	0.463333
rna-gnl_WGS_SDRB_TEA015299.1	gene-TEA_013704	TEA_013704	hypothetical protein	2.667	1.41496	0.0041032	0.0390837	yes	up	0.47	0.3	0.5	0.21	0.12	0.12	0.423333	0.15
rna-gnl_WGS_SDRB_TEA015316.1	gene-TEA_013721	TEA_013721	hypothetical protein	2.22	1.15035	0.00163832	0.018479	yes	up	1.12	0.76	0.76	0.27	0.41	0.42	0.88	0.366667
rna-gnl_WGS_SDRB_TEA015341.1	gene-TEA_013746	TEA_013746	hypothetical protein	3.014	1.5919	0.000178363	0.00269802	yes	up	14.89	6.64	27.21	3.93	6.81	4.13	16.2467	4.95667
rna-gnl_WGS_SDRB_TEA015394.1	gene-TEA_013799	TEA_013799	hypothetical protein	0.385	-1.37635	3.06084e-07	8.27177e-06	yes	down	3.37	2.34	2.21	5.18	6.85	7.17	2.64	6.4
rna-gnl_WGS_SDRB_TEA015411.1	gene-TEA_013816	TEA_013816	hypothetical protein	0.123	-3.01774	2.98191e-85	2.97097e-82	yes	down	5.01	3.75	3.8	32.81	30.78	32.24	4.18667	31.9433
rna-gnl_WGS_SDRB_TEA015563.1	gene-TEA_013957	TEA_013957	hypothetical protein	2.413	1.27096	2.10358e-07	5.85438e-06	yes	up	9.33	6.29	6.16	2.16	2.77	3.54	7.26	2.82333
rna-gnl_WGS_SDRB_TEA015590.1	gene-TEA_013984	TEA_013984	hypothetical protein	3.954	1.98327	0.00164539	0.0185447	yes	up	0.56	0.53	0.35	0.03	0.2	0.1	0.48	0.11
rna-gnl_WGS_SDRB_TEA015615.1	gene-TEA_014009	TEA_014009	hypothetical protein	2.322	1.21534	0.000490688	0.00653594	yes	up	2.44	2.06	4.11	1.43	0.96	1.1	2.87	1.16333
rna-gnl_WGS_SDRB_TEA015676.1	gene-TEA_014070	TEA_014070	hypothetical protein	0.014	-6.11517	6.85491e-05	0.00116021	yes	down	0	0	0	0.54	0.3	0.33	0	0.39
rna-gnl_WGS_SDRB_TEA015750.1	gene-TEA_014144	TEA_014144	hypothetical protein	0.203	-2.30398	0.00480213	0.0443515	yes	down	0.17	0.17	0.18	0.84	0.77	0.75	0.173333	0.786667
rna-gnl_WGS_SDRB_TEA015789.1	gene-TEA_014183	TEA_014183	hypothetical protein	2.561	1.35654	4.74022e-18	4.51227e-16	yes	up	17.07	14.48	14.57	4.59	6.28	6.04	15.3733	5.63667
rna-gnl_WGS_SDRB_TEA015852.1	gene-TEA_014237	TEA_014237	hypothetical protein	18.968	4.24551	0.00172252	0.0193122	yes	up	0.13	0.27	0.16	0.01	0	0.01	0.186667	0.00666667
rna-gnl_WGS_SDRB_TEA015902.1	gene-TEA_014287	TEA_014287	hypothetical protein	3.507	1.8103	2.01449e-32	4.36326e-30	yes	up	207.61	198.96	173.46	59.81	40.07	63.51	193.343	54.4633
rna-gnl_WGS_SDRB_TEA016042.1	gene-TEA_014401	TEA_014401	hypothetical protein	3.401	1.76609	2.50894e-33	5.51413e-31	yes	up	160.14	128.39	155.47	39.32	48.76	35.02	148	41.0333
rna-gnl_WGS_SDRB_TEA016132.1	gene-TEA_014491	TEA_014491	hypothetical protein	16.174	4.01557	0.00549176	0.0490893	yes	up	1.87	0.94	0.33	0.09	0.1	0	1.04667	0.0633333
rna-gnl_WGS_SDRB_TEA016534.1	gene-TEA_014745	TEA_014745	hypothetical protein	3.002	1.586	5.98983e-12	3.04483e-10	yes	up	4.53	3.15	3.4	1.09	1.18	1.17	3.69333	1.14667
rna-gnl_WGS_SDRB_TEA016547.1	gene-TEA_014758	TEA_014758	hypothetical protein	5.13	2.35893	0.000303834	0.00432457	yes	up	0.37	0.39	0.26	0.09	0.05	0.06	0.34	0.0666667
rna-gnl_WGS_SDRB_TEA016590.1	gene-TEA_014800	TEA_014800	hypothetical protein	0.185	-2.43534	7.85712e-26	1.21056e-23	yes	down	2.57	2.8	1.99	11.78	13.37	12.43	2.45333	12.5267
rna-gnl_WGS_SDRB_TEA016631.1	gene-TEA_014841	TEA_014841	hypothetical protein	3.361	1.74891	0.000151262	0.00234259	yes	up	1.81	1.22	2.03	0.62	0.52	0.26	1.68667	0.466667
rna-gnl_WGS_SDRB_TEA016703.1	gene-TEA_014893	TEA_014893	hypothetical protein	0.474	-1.07813	0.000696958	0.00891022	yes	down	3.37	1.56	2.7	4.06	4.37	6.57	2.54333	5
rna-gnl_WGS_SDRB_TEA016712.1	gene-TEA_014902	TEA_014902	hypothetical protein	5.022	2.32817	8.00457e-05	0.00133216	yes	up	1.65	1.18	1.05	0.33	0.19	0.21	1.29333	0.243333
rna-gnl_WGS_SDRB_TEA016730.1	gene-TEA_014920	TEA_014920	hypothetical protein	46.98	5.55397	0.00103419	0.0125873	yes	up	0.15	0.31	0.19	0	0	0	0.216667	0
rna-gnl_WGS_SDRB_TEA016795.1	gene-TEA_014963	TEA_014963	hypothetical protein	3.389	1.76102	0.00206787	0.0223315	yes	up	2.3	1.35	2.51	0.55	0.71	0.43	2.05333	0.563333
rna-gnl_WGS_SDRB_TEA016835.1	gene-TEA_015003	TEA_015003	hypothetical protein	0.498	-1.00448	0.000243262	0.00357127	yes	down	1.69	1.03	1.73	2.63	2.7	2.97	1.48333	2.76667
rna-gnl_WGS_SDRB_TEA016843.1	gene-TEA_015011	TEA_015011	hypothetical protein	2.22	1.15049	1.71401e-06	4.05315e-05	yes	up	14.17	9.94	9.39	5.14	4.93	4.06	11.1667	4.71
rna-gnl_WGS_SDRB_TEA016893.1	gene-TEA_015061	TEA_015061	hypothetical protein	0.367	-1.4458	3.19073e-08	9.99695e-07	yes	down	5.02	5.39	5.19	15.34	10.57	14.99	5.2	13.6333
rna-gnl_WGS_SDRB_TEA016897.1	gene-TEA_015065	TEA_015065	hypothetical protein	2.173	1.11969	0.00283997	0.0290112	yes	up	3.71	2.52	3.37	1.02	1.48	1.58	3.2	1.36
rna-gnl_WGS_SDRB_TEA016898.1	gene-TEA_015066	TEA_015066	hypothetical protein	38.326	5.26025	0.00323928	0.0323174	yes	up	0.38	0.25	0.13	0	0	0	0.253333	0
rna-gnl_WGS_SDRB_TEA016960.1	gene-TEA_015128	TEA_015128	hypothetical protein	0.31	-1.68998	0.000516176	0.00683888	yes	down	1.65	0.45	0.83	2.55	1.94	4.3	0.976667	2.93
rna-gnl_WGS_SDRB_TEA017070.1	gene-TEA_015238	TEA_015238	hypothetical protein	5.573	2.47853	3.5301e-16	2.85175e-14	yes	up	6.38	6.01	5.81	0.78	1.24	1.05	6.06667	1.02333
rna-gnl_WGS_SDRB_TEA017109.1	gene-TEA_015277	TEA_015277	hypothetical protein	0.002	-8.74961	1.59038e-05	0.000311919	yes	down	0	0	0	0.74	0.39	5	0	2.04333
rna-gnl_WGS_SDRB_TEA017119.1	gene-TEA_015287	TEA_015287	hypothetical protein	0.35	-1.51488	0.00204622	0.0221761	yes	down	0.47	0.82	0.79	2.2	2.05	1.38	0.693333	1.87667
rna-gnl_WGS_SDRB_TEA017121.1	gene-TEA_015289	TEA_015289	hypothetical protein	10.967	3.45515	8.70149e-44	3.02428e-41	yes	up	41.1	26.98	39.57	3.76	3	2.39	35.8833	3.05
rna-gnl_WGS_SDRB_TEA017251.1	gene-TEA_015411	TEA_015411	hypothetical protein	0.013	-6.22309	4.47141e-05	0.000792708	yes	down	0	0	0	0.24	0.4	0.57	0	0.403333
rna-gnl_WGS_SDRB_TEA017274.1	gene-TEA_015434	TEA_015434	hypothetical protein	20.495	4.3572	6.88773e-06	0.00014567	yes	up	1.61	1.09	3.03	0.07	0.06	0.14	1.91	0.09
rna-gnl_WGS_SDRB_TEA017391.1	gene-TEA_015551	TEA_015551	hypothetical protein	0.367	-1.44641	3.5298e-24	4.97668e-22	yes	down	20.46	20.37	19.32	46.7	44.65	65.27	20.05	52.2067
rna-gnl_WGS_SDRB_TEA017416.1	gene-TEA_015576	TEA_015576	hypothetical protein	6.989	2.80505	0.000659738	0.0085145	yes	up	1.59	0.77	1.03	0.25	0	0.21	1.13	0.153333
rna-gnl_WGS_SDRB_TEA017487.1	gene-TEA_015621	TEA_015621	hypothetical protein	0.411	-1.28321	5.51487e-07	1.41308e-05	yes	down	1.31	1.56	1.63	4.04	3.06	3.28	1.5	3.46
rna-gnl_WGS_SDRB_TEA017494.1	gene-TEA_015628	TEA_015628	hypothetical protein	0.459	-1.12377	0.00457407	0.0425916	yes	down	0.91	0.67	1.11	1.2	2.1	2.2	0.896667	1.83333
rna-gnl_WGS_SDRB_TEA017495.1	gene-TEA_015629	TEA_015629	hypothetical protein	0.01	-6.68661	2.7768e-06	6.30689e-05	yes	down	0	0	0	2.39	1.24	1.56	0	1.73
rna-gnl_WGS_SDRB_TEA017518.1	gene-TEA_015652	TEA_015652	hypothetical protein	3.314	1.72839	0.00534688	0.0481322	yes	up	26.94	22.39	27.47	3.02	12.95	5.48	25.6	7.15
rna-gnl_WGS_SDRB_TEA017538.1	gene-TEA_015672	TEA_015672	hypothetical protein	2.928	1.54974	2.72498e-06	6.22703e-05	yes	up	166.88	130.9	150.23	30.94	64.51	47.71	149.337	47.72
rna-gnl_WGS_SDRB_TEA017549.1	gene-TEA_015683	TEA_015683	hypothetical protein	0.355	-1.49494	7.62432e-173	3.79818e-169	yes	down	35.25	27.96	31.59	88.09	76.91	85.63	31.6	83.5433
rna-gnl_WGS_SDRB_TEA017593.1	gene-TEA_015727	TEA_015727	hypothetical protein	0.021	-5.55187	0.00130378	0.0152823	yes	down	0	0	0	0.57	0.65	0.25	0	0.49
rna-gnl_WGS_SDRB_TEA017621.1	gene-TEA_015755	TEA_015755	hypothetical protein	2.018	1.01295	1.10719e-14	7.66059e-13	yes	up	10.7	8.02	8.54	4.22	4.06	4.36	9.08667	4.21333
rna-gnl_WGS_SDRB_TEA017665.1	gene-TEA_015799	TEA_015799	hypothetical protein	63.059	5.97863	0.00415779	0.0395528	yes	up	0.51	0	0.89	0	0	0	0.466667	0
rna-gnl_WGS_SDRB_TEA017695.1	gene-TEA_015829	TEA_015829	hypothetical protein	15.442	3.94877	0.000133647	0.00210249	yes	up	0.4	0.82	0.56	0.06	0	0.06	0.593333	0.04
rna-gnl_WGS_SDRB_TEA017893.1	gene-TEA_015990	TEA_015990	hypothetical protein	0.163	-2.62061	2.77762e-05	0.00050872	yes	down	0.79	0.44	0.14	2.48	3.04	2.26	0.456667	2.59333
rna-gnl_WGS_SDRB_TEA017981.1	gene-TEA_016077	TEA_016077	hypothetical protein	2.759	1.4643	0.000876671	0.010891	yes	up	0.9	0.83	0.63	0.32	0.22	0.26	0.786667	0.266667
rna-gnl_WGS_SDRB_TEA018114.1	gene-TEA_016196	TEA_016196	hypothetical protein	0.291	-1.78249	6.44143e-23	8.51922e-21	yes	down	6.17	5.3	5.6	22.43	13.59	19.58	5.69	18.5333
rna-gnl_WGS_SDRB_TEA018124.1	gene-TEA_016206	TEA_016206	hypothetical protein	0.273	-1.87134	1.44936e-10	6.22433e-09	yes	down	0.76	0.48	0.58	1.83	2.02	2.36	0.606667	2.07
rna-gnl_WGS_SDRB_TEA018181.1	gene-TEA_016263	TEA_016263	hypothetical protein	0.054	-4.20177	2.12582e-106	3.97129e-103	yes	down	5.55	4.44	2.61	77.19	68.97	73.59	4.2	73.25
rna-gnl_WGS_SDRB_TEA018267.1	gene-TEA_016349	TEA_016349	hypothetical protein	4.171	2.0603	0.00276383	0.0283497	yes	up	1.93	1.33	1.34	0.55	0.34	0.13	1.53333	0.34
rna-gnl_WGS_SDRB_TEA018280.1	gene-TEA_016362	TEA_016362	hypothetical protein	7.691	2.94312	0.00287582	0.0292973	yes	up	3.13	2.18	2.1	0.61	0	0.33	2.47	0.313333
rna-gnl_WGS_SDRB_TEA018321.1	gene-TEA_016386	TEA_016386	hypothetical protein	0.427	-1.22721	1.67184e-34	3.904e-32	yes	down	81.29	81.22	88.93	195.99	173.58	198.19	83.8133	189.253
rna-gnl_WGS_SDRB_TEA018395.1	gene-TEA_016460	TEA_016460	hypothetical protein	42.683	5.41558	0.00174105	0.0194694	yes	up	0.36	0.15	0.39	0	0	0	0.3	0
rna-gnl_WGS_SDRB_TEA018406.1	gene-TEA_016470	TEA_016470	hypothetical protein	2.788	1.47942	2.41192e-09	8.68584e-08	yes	up	12.15	10.47	9.88	3.34	3.36	4.39	10.8333	3.69667
rna-gnl_WGS_SDRB_TEA018436.1	gene-TEA_016500	TEA_016500	hypothetical protein	5.882	2.55636	0.00506044	0.0461924	yes	up	1.73	1.96	0.88	0.33	0.36	0	1.52333	0.23
rna-gnl_WGS_SDRB_TEA018449.1	gene-TEA_016512	TEA_016512	hypothetical protein	2.673	1.4182	7.17613e-22	9.01238e-20	yes	up	37.01	32.86	44.57	11.13	15.75	13.11	38.1467	13.33
rna-gnl_WGS_SDRB_TEA018463.1	gene-TEA_016526	TEA_016526	hypothetical protein	6.442	2.68744	7.63755e-10	2.92675e-08	yes	up	12	5.16	17.19	0.92	2.23	1.76	11.45	1.63667
rna-gnl_WGS_SDRB_TEA018491.1	gene-TEA_016554	TEA_016554	hypothetical protein	0.01	-6.67568	3.16761e-05	0.000575004	yes	down	0	0	0	0.4	0.41	2.36	0	1.05667
rna-gnl_WGS_SDRB_TEA018614.1	gene-TEA_016677	TEA_016677	hypothetical protein	2.057	1.04065	6.58309e-09	2.25652e-07	yes	up	18.13	12.35	18.84	8.08	6.62	7.89	16.44	7.53
rna-gnl_WGS_SDRB_TEA018874.1	gene-TEA_016936	TEA_016936	hypothetical protein	0.454	-1.13902	9.17697e-10	3.46338e-08	yes	down	2.95	2.17	3.07	5.45	5.17	6.29	2.73	5.63667
rna-gnl_WGS_SDRB_TEA018881.1	gene-TEA_016943	TEA_016943	hypothetical protein	2.202	1.13862	0.00228124	0.0242483	yes	up	2.73	2.74	1.88	0.99	1.28	0.83	2.45	1.03333
rna-gnl_WGS_SDRB_TEA018892.1	gene-TEA_016954	TEA_016954	hypothetical protein	16.196	4.01755	0.000589494	0.00772807	yes	up	1.21	1.93	2.99	0.27	0.12	0	2.04333	0.13
rna-gnl_WGS_SDRB_TEA018906.1	gene-TEA_016968	TEA_016968	hypothetical protein	0.014	-6.11391	6.54409e-05	0.00111264	yes	down	0	0	0	0.4	0.22	0.3	0	0.306667
rna-gnl_WGS_SDRB_TEA018907.1	gene-TEA_016969	TEA_016969	hypothetical protein	52.754	5.72121	0.000350505	0.00488192	yes	up	0.26	0.25	0.21	0	0	0	0.24	0
rna-gnl_WGS_SDRB_TEA018932.1	gene-TEA_016994	TEA_016994	hypothetical protein	0.45	-1.15324	4.80563e-13	2.82756e-11	yes	down	6.91	4.88	7.43	14.43	10.77	15.08	6.40667	13.4267
rna-gnl_WGS_SDRB_TEA018989.1	gene-TEA_017034	TEA_017034	hypothetical protein	0.157	-2.67051	4.74545e-08	1.43274e-06	yes	down	0.9	0.63	0.7	4.06	5.44	3.77	0.743333	4.42333
rna-gnl_WGS_SDRB_TEA019113.1	gene-TEA_017158	TEA_017158	hypothetical protein	34.425	5.1054	3.28108e-07	8.77204e-06	yes	up	12.05	10.83	17.64	0.74	0	0.46	13.5067	0.4
rna-gnl_WGS_SDRB_TEA019123.1	gene-TEA_017168	TEA_017168	hypothetical protein	0.016	-6.00917	0.00109622	0.0132121	yes	down	0.06	0	0	0	2.31	0.94	0.02	1.08333
rna-gnl_WGS_SDRB_TEA019236.1	gene-TEA_017264	TEA_017264	hypothetical protein	0.011	-6.47937	0.000124831	0.00199104	yes	down	0	0	0	0.51	0.13	1.84	0	0.826667
rna-gnl_WGS_SDRB_TEA019349.1	gene-TEA_017359	TEA_017359	hypothetical protein	2.307	1.20615	0.00376168	0.0364108	yes	up	2.09	1.14	1.9	0.59	0.62	0.86	1.71	0.69
rna-gnl_WGS_SDRB_TEA019362.1	gene-TEA_017372	TEA_017372	hypothetical protein	8.541	3.09448	0.00160535	0.0181483	yes	up	7.67	1.85	5.75	0.65	0	1.06	5.09	0.57
rna-gnl_WGS_SDRB_TEA019404.1	gene-TEA_017414	TEA_017414	hypothetical protein	2.11	1.07725	0.000276113	0.00400631	yes	up	11.05	9.19	7.71	4.49	3.87	4.26	9.31667	4.20667
rna-gnl_WGS_SDRB_TEA019477.1	gene-TEA_017487	TEA_017487	hypothetical protein	2.478	1.30942	8.42584e-12	4.18353e-10	yes	up	12.35	7.49	10.4	4.19	3.84	3.32	10.08	3.78333
rna-gnl_WGS_SDRB_TEA019484.1	gene-TEA_017494	TEA_017494	hypothetical protein	0.482	-1.05219	0.000337483	0.0047314	yes	down	1.62	1.98	2.21	3.43	4.17	3.71	1.93667	3.77
rna-gnl_WGS_SDRB_TEA019521.1	gene-TEA_017531	TEA_017531	hypothetical protein	7.458	2.89883	2.30977e-06	5.34357e-05	yes	up	1.41	0.89	0.85	0.09	0.16	0.14	1.05	0.13
rna-gnl_WGS_SDRB_TEA019611.1	gene-TEA_017620	TEA_017620	hypothetical protein	0.394	-1.34334	0.00343101	0.0338578	yes	down	0.85	1.06	0.86	3.09	1.83	1.86	0.923333	2.26
rna-gnl_WGS_SDRB_TEA019622.1	gene-TEA_017631	TEA_017631	hypothetical protein	0.435	-1.2023	6.11644e-61	3.80876e-58	yes	down	46.34	37.88	44.08	87.65	87.64	103.37	42.7667	92.8867
rna-gnl_WGS_SDRB_TEA019763.1	gene-TEA_017721	TEA_017721	hypothetical protein	0.388	-1.36671	3.70796e-08	1.14259e-06	yes	down	2.28	2.33	1.43	4.59	5.63	4.36	2.01333	4.86
rna-gnl_WGS_SDRB_TEA019765.1	gene-TEA_017723	TEA_017723	hypothetical protein	11.065	3.46792	0.00210771	0.0226943	yes	up	0.28	0.29	0.61	0	0.07	0.03	0.393333	0.0333333
rna-gnl_WGS_SDRB_TEA019769.1	gene-TEA_017727	TEA_017727	hypothetical protein	0.37	-1.43294	9.12725e-05	0.00150393	yes	down	1.64	2.63	2.67	7.2	4.75	6.01	2.31333	5.98667
rna-gnl_WGS_SDRB_TEA019901.1	gene-TEA_017859	TEA_017859	hypothetical protein	622.763	9.28254	1.62593e-14	1.10957e-12	yes	up	14.15	11.02	13.57	0	0	0	12.9133	0
rna-gnl_WGS_SDRB_TEA019914.1	gene-TEA_017872	TEA_017872	hypothetical protein	2.399	1.2623	2.12451e-12	1.14211e-10	yes	up	19.16	16.25	22.29	6.19	8.26	8.2	19.2333	7.55
rna-gnl_WGS_SDRB_TEA019917.1	gene-TEA_017875	TEA_017875	hypothetical protein	123.613	6.94968	3.29802e-13	1.97948e-11	yes	up	5.52	1.47	3.42	0.08	0	0	3.47	0.0266667
rna-gnl_WGS_SDRB_TEA019952.1	gene-TEA_017910	TEA_017910	hypothetical protein	4.608	2.20424	1.75214e-37	4.67602e-35	yes	up	20.7	17.08	22.02	4.05	3.66	4.56	19.9333	4.09
rna-gnl_WGS_SDRB_TEA020046.1	gene-TEA_017982	TEA_017982	hypothetical protein	0.242	-2.04697	1.96998e-19	2.11808e-17	yes	down	1.07	1.15	1.64	5.48	4.83	4.75	1.28667	5.02
rna-gnl_WGS_SDRB_TEA020173.1	gene-TEA_018071	TEA_018071	hypothetical protein	2.972	1.57159	1.88052e-07	5.30272e-06	yes	up	7.02	8.21	6.9	1.6	2.26	3.25	7.37667	2.37
rna-gnl_WGS_SDRB_TEA020473.1	gene-TEA_018281	TEA_018281	hypothetical protein	0.202	-2.30826	3.85028e-39	1.12828e-36	yes	down	21.39	15.83	14.02	75.51	83.84	83.98	17.08	81.11
rna-gnl_WGS_SDRB_TEA020477.1	gene-TEA_018285	TEA_018285	hypothetical protein	419.812	8.7136	1.18335e-12	6.55009e-11	yes	up	20.63	16.44	17.71	0	0	0	18.26	0
rna-gnl_WGS_SDRB_TEA021016.1	gene-TEA_018687	TEA_018687	hypothetical protein	0.03	-5.03723	5.8117e-05	0.00100064	yes	down	0	0.3	0	3.89	3.27	2.15	0.1	3.10333
rna-gnl_WGS_SDRB_TEA021026.1	gene-TEA_018697	TEA_018697	hypothetical protein	0.005	-7.57485	1.55913e-08	5.06548e-07	yes	down	0	0	0	0.8	0.34	0.81	0	0.65
rna-gnl_WGS_SDRB_TEA021043.1	gene-TEA_018714	TEA_018714	hypothetical protein	0.193	-2.37605	2.87516e-17	2.52761e-15	yes	down	6.02	8.97	5.54	38.1	27.84	38.81	6.84333	34.9167
rna-gnl_WGS_SDRB_TEA021115.1	gene-TEA_018736	TEA_018736	hypothetical protein	0.057	-4.14361	0.000977811	0.011988	yes	down	0	0.34	0	4.18	0.9	0.94	0.113333	2.00667
rna-gnl_WGS_SDRB_TEA021139.1	gene-TEA_018760	TEA_018760	hypothetical protein	0.28	-1.83599	1.1391e-99	1.70238e-96	yes	down	18.37	17.29	17.14	55.52	59.85	61.87	17.6	59.08
rna-gnl_WGS_SDRB_TEA021172.1	gene-TEA_018778	TEA_018778	hypothetical protein	2.21	1.14429	9.86894e-18	9.2182e-16	yes	up	27.35	18.85	20.04	10.51	8.63	8.93	22.08	9.35667
rna-gnl_WGS_SDRB_TEA021195.1	gene-TEA_018801	TEA_018801	hypothetical protein	0.025	-5.31701	2.74239e-63	2.04925e-60	yes	down	2.19	1.18	3.21	84.56	84.72	84.14	2.19333	84.4733
rna-gnl_WGS_SDRB_TEA021210.1	gene-TEA_018816	TEA_018816	hypothetical protein	0.481	-1.0568	6.13208e-10	2.38656e-08	yes	down	12.69	9.47	10.61	20.99	16.39	27.24	10.9233	21.54
rna-gnl_WGS_SDRB_TEA021249.1	gene-TEA_018855	TEA_018855	hypothetical protein	44.48	5.47509	0.00122636	0.0145344	yes	up	0.67	0.26	0.51	0	0	0	0.48	0
rna-gnl_WGS_SDRB_TEA021345.1	gene-TEA_018950	TEA_018950	hypothetical protein	0.015	-6.06965	6.89119e-06	0.00014567	yes	down	0.08	0	0	1.59	1.65	2.43	0.0266667	1.89
rna-gnl_WGS_SDRB_TEA021406.1	gene-TEA_019011	TEA_019011	hypothetical protein	2.677	1.42066	0.00436405	0.041071	yes	up	0.84	0.44	0.9	0.23	0.21	0.31	0.726667	0.25
rna-gnl_WGS_SDRB_TEA021444.1	gene-TEA_019049	TEA_019049	hypothetical protein	5.43	2.44087	0.00121569	0.0144309	yes	up	0.22	0.31	0.27	0.05	0.06	0.03	0.266667	0.0466667
rna-gnl_WGS_SDRB_TEA021528.1	gene-TEA_019133	TEA_019133	hypothetical protein	2.384	1.25343	0.000277445	0.00401785	yes	up	2.05	1.33	2.15	0.64	0.78	0.73	1.84333	0.716667
rna-gnl_WGS_SDRB_TEA021702.1	gene-TEA_019306	TEA_019306	hypothetical protein	0.374	-1.41967	1.48682e-09	5.51377e-08	yes	down	3.91	2.12	4.57	9.3	8.11	9.09	3.53333	8.83333
rna-gnl_WGS_SDRB_TEA021789.1	gene-TEA_019393	TEA_019393	hypothetical protein	3.228	1.69062	3.14435e-15	2.27016e-13	yes	up	12.13	14.14	11.47	4.5	3.08	3.58	12.58	3.72
rna-gnl_WGS_SDRB_TEA021814.1	gene-TEA_019418	TEA_019418	hypothetical protein	0.409	-1.29102	1.52862e-14	1.04795e-12	yes	down	5.79	4.61	5.37	11.45	11.22	13.75	5.25667	12.14
rna-gnl_WGS_SDRB_TEA021880.1	gene-TEA_019483	TEA_019483	hypothetical protein	0.333	-1.58613	1.28306e-17	1.19101e-15	yes	down	7.24	7.34	6.56	22.24	18.17	20.12	7.04667	20.1767
rna-gnl_WGS_SDRB_TEA021938.1	gene-TEA_019541	TEA_019541	hypothetical protein	51.237	5.67911	0.000433898	0.00585781	yes	up	0.23	0.24	0.23	0	0	0	0.233333	0
rna-gnl_WGS_SDRB_TEA022054.1	gene-TEA_019657	TEA_019657	hypothetical protein	62.452	5.96468	0.00012426	0.00198617	yes	up	1.22	1.71	1.29	0	0	0	1.40667	0
rna-gnl_WGS_SDRB_TEA022116.1	gene-TEA_019719	TEA_019719	hypothetical protein	16.446	4.03964	0.0048322	0.0444414	yes	up	0.68	0.26	0.54	0	0.08	0	0.493333	0.0266667
rna-gnl_WGS_SDRB_TEA022146.1	gene-TEA_019749	TEA_019749	hypothetical protein	3.171	1.66503	4.31222e-14	2.83904e-12	yes	up	38.26	37.47	34.58	12.46	9.25	12.28	36.77	11.33
rna-gnl_WGS_SDRB_TEA022236.1	gene-TEA_019839	TEA_019839	hypothetical protein	0.187	-2.41614	8.16977e-05	0.00135664	yes	down	0.68	0.61	0.07	1.61	2.26	2.9	0.453333	2.25667
rna-gnl_WGS_SDRB_TEA022240.1	gene-TEA_019843	TEA_019843	hypothetical protein	2.755	1.46201	4.12045e-05	0.00073397	yes	up	32.88	24.51	31.89	4.84	10.52	16.61	29.76	10.6567
rna-gnl_WGS_SDRB_TEA022251.1	gene-TEA_019854	TEA_019854	hypothetical protein	0.461	-1.11699	2.37277e-05	0.000444932	yes	down	4.31	2.88	4.99	6.58	9.32	8.9	4.06	8.26667
rna-gnl_WGS_SDRB_TEA022322.1	gene-TEA_019923	TEA_019923	hypothetical protein	5.519	2.46448	0.00375273	0.0363713	yes	up	0.54	0.17	0.54	0.07	0.12	0.02	0.416667	0.07
rna-gnl_WGS_SDRB_TEA022351.1	gene-TEA_019951	TEA_019951	hypothetical protein	0.441	-1.18104	1.83615e-08	5.88867e-07	yes	down	2.4	2.05	2.36	4.52	3.92	6.15	2.27	4.86333
rna-gnl_WGS_SDRB_TEA022396.1	gene-TEA_019995	TEA_019995	hypothetical protein	0.337	-1.56825	0.00195546	0.0213784	yes	down	0.35	0.72	0.54	1.38	1.61	1.72	0.536667	1.57
rna-gnl_WGS_SDRB_TEA022424.1	gene-TEA_020006	TEA_020006	hypothetical protein	0.094	-3.41728	1.87212e-05	0.000359163	yes	down	0.14	0	0.48	2.26	1.77	2.11	0.206667	2.04667
rna-gnl_WGS_SDRB_TEA022439.1	gene-TEA_020021	TEA_020021	hypothetical protein	0.28	-1.83676	0.00110806	0.013344	yes	down	0.16	0.09	0.19	0.43	0.55	0.52	0.146667	0.5
rna-gnl_WGS_SDRB_TEA022490.1	gene-TEA_020072	TEA_020072	hypothetical protein	126.276	6.98044	1.75129e-06	4.13476e-05	yes	up	0.36	0.72	0.22	0	0	0	0.433333	0
rna-gnl_WGS_SDRB_TEA022560.1	gene-TEA_020142	TEA_020142	hypothetical protein	7.567	2.9198	1.34792e-08	4.44695e-07	yes	up	24.26	17.82	20.35	0.97	3.19	3.55	20.81	2.57
rna-gnl_WGS_SDRB_TEA022587.1	gene-TEA_020169	TEA_020169	hypothetical protein	2.212	1.14539	1.55114e-17	1.40496e-15	yes	up	85.78	69.57	90.52	28.93	39.33	36.53	81.9567	34.93
rna-gnl_WGS_SDRB_TEA022693.1	gene-TEA_020275	TEA_020275	hypothetical protein	3.157	1.65868	2.06035e-06	4.79349e-05	yes	up	22.14	21.72	21.84	5.35	4.78	10.85	21.9	6.99333
rna-gnl_WGS_SDRB_TEA022704.1	gene-TEA_020285	TEA_020285	hypothetical protein	0.434	-1.20539	3.51765e-105	5.84126e-102	yes	down	656.12	543.94	588.71	1329.4	1288.79	1278	596.257	1298.73
rna-gnl_WGS_SDRB_TEA022737.1	gene-TEA_020318	TEA_020318	hypothetical protein	13.866	3.7935	0.00190137	0.0209094	yes	up	0.21	1.25	1.31	0.19	0	0	0.923333	0.0633333
rna-gnl_WGS_SDRB_TEA022839.1	gene-TEA_020420	TEA_020420	hypothetical protein	2.366	1.24267	8.86905e-13	4.94582e-11	yes	up	18.89	19.34	17.42	5.97	8.37	7.88	18.55	7.40667
rna-gnl_WGS_SDRB_TEA022841.1	gene-TEA_020422	TEA_020422	hypothetical protein	65.681	6.03741	0.000116555	0.00187504	yes	up	0.53	0.53	0.24	0	0	0	0.433333	0
rna-gnl_WGS_SDRB_TEA022848.1	gene-TEA_020429	TEA_020429	hypothetical protein	0.009	-6.73392	1.78867e-05	0.000344924	yes	down	0	0	0	1.01	0.15	1.08	0	0.746667
rna-gnl_WGS_SDRB_TEA022926.1	gene-TEA_020506	TEA_020506	hypothetical protein	0.436	-1.19608	0.00124369	0.0146817	yes	down	5.83	4.72	8.01	14.68	13.9	12.36	6.18667	13.6467
rna-gnl_WGS_SDRB_TEA022932.1	gene-TEA_020512	TEA_020512	hypothetical protein	2.257	1.17465	0.00531502	0.04788	yes	up	1.93	1.63	1.43	0.44	1.09	0.52	1.66333	0.683333
rna-gnl_WGS_SDRB_TEA022960.1	gene-TEA_020540	TEA_020540	hypothetical protein	3.347	1.74275	9.29964e-79	8.17548e-76	yes	up	149.35	109.22	135.2	42.12	33.7	34.68	131.257	36.8333
rna-gnl_WGS_SDRB_TEA023087.1	gene-TEA_020667	TEA_020667	hypothetical protein	66.542	6.0562	0.0035407	0.0346534	yes	up	0.84	0	1.72	0	0	0	0.853333	0
rna-gnl_WGS_SDRB_TEA023101.1	gene-TEA_020681	TEA_020681	hypothetical protein	0.475	-1.07402	1.33053e-07	3.78757e-06	yes	down	4.08	4	5.04	9.85	7.37	9.04	4.37333	8.75333
rna-gnl_WGS_SDRB_TEA023142.1	gene-TEA_020722	TEA_020722	hypothetical protein	3.327	1.73441	0.00057609	0.00757226	yes	up	3.26	3.02	4.22	0.62	0.92	1.49	3.5	1.01
rna-gnl_WGS_SDRB_TEA023162.1	gene-TEA_020742	TEA_020742	hypothetical protein	6.123	2.61431	4.53679e-10	1.8129e-08	yes	up	5.12	3.34	5.76	0.71	0.85	0.6	4.74	0.72
rna-gnl_WGS_SDRB_TEA023207.1	gene-TEA_020787	TEA_020787	hypothetical protein	0.333	-1.58546	0.00129781	0.0152243	yes	down	1.15	1.35	4.27	6.12	6.58	6.57	2.25667	6.42333
rna-gnl_WGS_SDRB_TEA023298.1	gene-TEA_020878	TEA_020878	hypothetical protein	2.057	1.04021	0.00298155	0.0301688	yes	up	3.05	2.63	3.96	0.99	1.69	1.71	3.21333	1.46333
rna-gnl_WGS_SDRB_TEA023333.1	gene-TEA_020913	TEA_020913	hypothetical protein	3.394	1.76308	2.17248e-90	2.70564e-87	yes	up	188.35	148.85	156.64	50.52	37.78	49.4	164.613	45.9
rna-gnl_WGS_SDRB_TEA023334.1	gene-TEA_020914	TEA_020914	hypothetical protein	387.642	8.59858	7.66675e-10	2.93042e-08	yes	up	0.79	4.87	5.27	0	0	0	3.64333	0
rna-gnl_WGS_SDRB_TEA023400.1	gene-TEA_020973	TEA_020973	hypothetical protein	51.571	5.68849	0.00297902	0.0301636	yes	up	0.22	1.16	0.11	0	0	0	0.496667	0
rna-gnl_WGS_SDRB_TEA023418.1	gene-TEA_020991	TEA_020991	hypothetical protein	0.144	-2.80005	5.91904e-08	1.77275e-06	yes	down	5.13	3.29	2.77	29.72	24.61	21.38	3.73	25.2367
rna-gnl_WGS_SDRB_TEA023493.1	gene-TEA_021062	TEA_021062	hypothetical protein	0.23	-2.11888	1.55e-17	1.40496e-15	yes	down	5.27	5.16	3.08	22.98	14.7	18.13	4.50333	18.6033
rna-gnl_WGS_SDRB_TEA023503.1	gene-TEA_021072	TEA_021072	hypothetical protein	2.171	1.11803	8.27978e-06	0.000172102	yes	up	20.21	15.56	22.12	5.49	11.41	7.9	19.2967	8.26667
rna-gnl_WGS_SDRB_TEA023515.1	gene-TEA_021084	TEA_021084	hypothetical protein	9.039	3.17618	0.000393537	0.00539579	yes	up	0.39	0.48	0.63	0.06	0	0.1	0.5	0.0533333
rna-gnl_WGS_SDRB_TEA023567.1	gene-TEA_021136	TEA_021136	hypothetical protein	0.318	-1.65435	2.1664e-65	1.70405e-62	yes	down	23.29	21.09	22.78	69.05	60.72	71.13	22.3867	66.9667
rna-gnl_WGS_SDRB_TEA023579.1	gene-TEA_021148	TEA_021148	hypothetical protein	0.459	-1.12264	3.69374e-32	7.88613e-30	yes	down	112.2	94.19	109.92	238.44	191.34	239.87	105.437	223.217
rna-gnl_WGS_SDRB_TEA023591.1	gene-TEA_021160	TEA_021160	hypothetical protein	5.07	2.3421	0.000195928	0.00292905	yes	up	1.11	0.68	0.9	0.19	0.21	0.1	0.896667	0.166667
rna-gnl_WGS_SDRB_TEA023619.1	gene-TEA_021188	TEA_021188	hypothetical protein	183.354	7.51849	1.13313e-28	2.0652e-26	yes	up	15.22	17.74	15.43	0	0.1	0.16	16.13	0.0866667
rna-gnl_WGS_SDRB_TEA023644.1	gene-TEA_021213	TEA_021213	hypothetical protein	0.251	-1.99358	5.67031e-12	2.90215e-10	yes	down	1.75	1.57	1.61	4.84	6.72	6.93	1.64333	6.16333
rna-gnl_WGS_SDRB_TEA023658.1	gene-TEA_021227	TEA_021227	hypothetical protein	5.794	2.53444	2.24082e-06	5.19211e-05	yes	up	5.16	5.3	4.48	0.72	1.25	0.43	4.98	0.8
rna-gnl_WGS_SDRB_TEA023941.1	gene-TEA_021463	TEA_021463	hypothetical protein	3.536	1.82199	5.47221e-14	3.54035e-12	yes	up	14.77	8.1	15.29	3.04	3.77	3.2	12.72	3.33667
rna-gnl_WGS_SDRB_TEA023946.1	gene-TEA_021468	TEA_021468	hypothetical protein	2.141	1.09848	1.87686e-25	2.80497e-23	yes	up	108.61	75.38	115.38	41.41	41.44	47.91	99.79	43.5867
rna-gnl_WGS_SDRB_TEA023953.1	gene-TEA_021475	TEA_021475	hypothetical protein	8.243	3.04319	7.75402e-07	1.95091e-05	yes	up	1.15	1.65	1.61	0.07	0.19	0.25	1.47	0.17
rna-gnl_WGS_SDRB_TEA024004.1	gene-TEA_021526	TEA_021526	hypothetical protein	67.653	6.08009	0.00299816	0.0302958	yes	up	1.21	0	1.35	0	0	0	0.853333	0
rna-gnl_WGS_SDRB_TEA024070.1	gene-TEA_021592	TEA_021592	hypothetical protein	104.751	6.71082	7.09684e-06	0.000149384	yes	up	0.19	0.12	0.46	0	0	0	0.256667	0
rna-gnl_WGS_SDRB_TEA024072.1	gene-TEA_021594	TEA_021594	hypothetical protein	0.383	-1.38394	2.24249e-13	1.37918e-11	yes	down	7.41	9.01	7.42	18.05	17.75	23.73	7.94667	19.8433
rna-gnl_WGS_SDRB_TEA024096.1	gene-TEA_021618	TEA_021618	hypothetical protein	0.346	-1.52967	2.30966e-10	9.64187e-09	yes	down	5.47	3.19	5.25	14.93	9.65	13.28	4.63667	12.62
rna-gnl_WGS_SDRB_TEA024104.1	gene-TEA_021626	TEA_021626	hypothetical protein	11.415	3.51289	0.00111761	0.0134158	yes	up	0.99	0.89	0.43	0	0	0.2	0.77	0.0666667
rna-gnl_WGS_SDRB_TEA024530.1	gene-TEA_021999	TEA_021999	hypothetical protein	44.562	5.47773	0.00251648	0.02619	yes	up	0.2	0.59	0.16	0	0	0	0.316667	0
rna-gnl_WGS_SDRB_TEA024543.1	gene-TEA_022011	TEA_022011	hypothetical protein	0.103	-3.28066	0.00179289	0.0199514	yes	down	0.08	0.17	0.08	1.07	0.99	1.02	0.11	1.02667
rna-gnl_WGS_SDRB_TEA024556.1	gene-TEA_022024	TEA_022024	hypothetical protein	0.327	-1.61235	9.21643e-06	0.000189203	yes	down	3.9	1.11	3	6.36	8.02	8.22	2.67	7.53333
rna-gnl_WGS_SDRB_TEA024574.1	gene-TEA_022042	TEA_022042	hypothetical protein	5.158	2.36671	4.15371e-14	2.74678e-12	yes	up	16.29	11.96	16.17	1.78	3.78	2.48	14.8067	2.68
rna-gnl_WGS_SDRB_TEA024587.1	gene-TEA_022055	TEA_022055	hypothetical protein	2.01	1.00755	7.14428e-19	7.11809e-17	yes	up	20.2	17.02	17.46	7.65	8.11	9.83	18.2267	8.53
rna-gnl_WGS_SDRB_TEA024592.1	gene-TEA_022060	TEA_022060	hypothetical protein	3.439	1.78197	0.00364853	0.0354764	yes	up	1.3	1.24	1.58	0.18	0.78	0.13	1.37333	0.363333
rna-gnl_WGS_SDRB_TEA024655.1	gene-TEA_022123	TEA_022123	hypothetical protein	255.056	7.99467	2.70735e-10	1.11772e-08	yes	up	3.89	4.02	4.45	0	0	0	4.12	0
rna-gnl_WGS_SDRB_TEA024657.1	gene-TEA_022125	TEA_022125	hypothetical protein	19.137	4.25826	1.02984e-45	3.94642e-43	yes	up	24.74	18.55	23.45	0.45	1.37	1.47	22.2467	1.09667
rna-gnl_WGS_SDRB_TEA025018.1	gene-TEA_022485	TEA_022485	hypothetical protein	0.461	-1.11646	0.00420591	0.0398755	yes	down	1.03	0.85	1.16	2.08	1.39	2.79	1.01333	2.08667
rna-gnl_WGS_SDRB_TEA025137.1	gene-TEA_022586	TEA_022586	hypothetical protein	3.737	1.90187	1.07354e-08	3.58928e-07	yes	up	5.83	6.15	5.71	1.35	2.01	1.04	5.89667	1.46667
rna-gnl_WGS_SDRB_TEA025143.1	gene-TEA_022592	TEA_022592	hypothetical protein	12.723	3.66942	0.000108709	0.00176402	yes	up	0.93	0.95	1.52	0.12	0.16	0	1.13333	0.0933333
rna-gnl_WGS_SDRB_TEA025270.1	gene-TEA_022719	TEA_022719	hypothetical protein	6.953	2.79754	3.4709e-09	1.22921e-07	yes	up	4.69	2.65	5.41	0.64	0.52	0.58	4.25	0.58
rna-gnl_WGS_SDRB_TEA025524.1	gene-TEA_022871	TEA_022871	hypothetical protein	0.057	-4.14361	0.000977811	0.011988	yes	down	0	0.34	0	4.18	0.9	0.94	0.113333	2.00667
rna-gnl_WGS_SDRB_TEA025525.1	gene-TEA_022872	TEA_022872	hypothetical protein	67.653	6.08009	0.00299816	0.0302958	yes	up	0.52	0	0.59	0	0	0	0.37	0
rna-gnl_WGS_SDRB_TEA025532.1	gene-TEA_022879	TEA_022879	hypothetical protein	0.042	-4.585	4.79927e-10	1.90758e-08	yes	down	0.68	0	0.17	3.19	8.4	6.86	0.283333	6.15
rna-gnl_WGS_SDRB_TEA025571.1	gene-TEA_022918	TEA_022918	hypothetical protein	5.086	2.34652	6.21411e-37	1.54783e-34	yes	up	34.35	26.5	26.72	7.04	4.03	5.24	29.19	5.43667
rna-gnl_WGS_SDRB_TEA025601.1	gene-TEA_022948	TEA_022948	hypothetical protein	2.018	1.01274	1.71563e-24	2.46539e-22	yes	up	25.24	22.26	24.32	11.02	10.39	12.16	23.94	11.19
rna-gnl_WGS_SDRB_TEA025654.1	gene-TEA_023001	TEA_023001	hypothetical protein	64.752	6.01686	0.00379485	0.0366369	yes	up	0.68	0	1.16	0	0	0	0.613333	0
rna-gnl_WGS_SDRB_TEA025690.1	gene-TEA_023037	TEA_023037	hypothetical protein	2.356	1.23636	2.37811e-10	9.89998e-09	yes	up	21.71	20.95	22.59	11.74	6.84	7.7	21.75	8.76
rna-gnl_WGS_SDRB_TEA025797.1	gene-TEA_023144	TEA_023144	hypothetical protein	0.028	-5.15105	0.00420767	0.0398755	yes	down	0	0	0	0.17	0.21	0.22	0	0.2
rna-gnl_WGS_SDRB_TEA025822.1	gene-TEA_023169	TEA_023169	hypothetical protein	3.308	1.72589	0.00165344	0.0186215	yes	up	9.06	8.02	8.42	2.76	2.28	2.53	8.5	2.52333
rna-gnl_WGS_SDRB_TEA025833.1	gene-TEA_023180	TEA_023180	hypothetical protein	16.125	4.01119	8.37044e-13	4.68525e-11	yes	up	5.23	3.6	3.84	0.45	0	0.31	4.22333	0.253333
rna-gnl_WGS_SDRB_TEA025861.1	gene-TEA_023208	TEA_023208	hypothetical protein	25.748	4.68639	0.00258442	0.0268038	yes	up	0.62	0.37	0.51	0	0	0.05	0.5	0.0166667
rna-gnl_WGS_SDRB_TEA025866.1	gene-TEA_023213	TEA_023213	hypothetical protein	0.367	-1.4469	1.35826e-06	3.25308e-05	yes	down	5.54	5.03	4.2	15.57	8.36	14.8	4.92333	12.91
rna-gnl_WGS_SDRB_TEA025976.1	gene-TEA_023312	TEA_023312	hypothetical protein	0.397	-1.33418	0.000477054	0.00637138	yes	down	1.96	3.91	2.53	6.98	7.21	6.2	2.8	6.79667
rna-gnl_WGS_SDRB_TEA026045.1	gene-TEA_023381	TEA_023381	hypothetical protein	0.272	-1.88039	0.00406176	0.0387546	yes	down	0.3	0.27	0.19	1.18	0.79	0.67	0.253333	0.88
rna-gnl_WGS_SDRB_TEA026124.1	gene-TEA_023437	TEA_023437	hypothetical protein	6.443	2.68773	5.847e-10	2.29353e-08	yes	up	25.06	17.62	29.55	1.05	5.4	4.07	24.0767	3.50667
rna-gnl_WGS_SDRB_TEA026132.1	gene-TEA_023445	TEA_023445	hypothetical protein	0.196	-2.35043	7.07506e-07	1.79215e-05	yes	down	1.03	1.05	0.31	3.76	3.91	3.85	0.796667	3.84
rna-gnl_WGS_SDRB_TEA026145.1	gene-TEA_023458	TEA_023458	hypothetical protein	0.016	-5.99495	0.000237688	0.00350665	yes	down	0	0	0	0.31	0.11	0.1	0	0.173333
rna-gnl_WGS_SDRB_TEA026170.1	gene-TEA_023483	TEA_023483	hypothetical protein	2.575	1.36484	7.32623e-06	0.000153779	yes	up	4.39	4.18	4.63	2.03	1.75	1.01	4.4	1.59667
rna-gnl_WGS_SDRB_TEA026217.1	gene-TEA_023529	TEA_023529	hypothetical protein	4.682	2.22709	0.00525527	0.0473989	yes	up	0.28	0.52	0.41	0.07	0.06	0.11	0.403333	0.08
rna-gnl_WGS_SDRB_TEA026417.1	gene-TEA_023640	TEA_023640	hypothetical protein	2.179	1.12386	2.87054e-05	0.000524453	yes	up	2.77	2.29	2.58	1.42	1	0.86	2.54667	1.09333
rna-gnl_WGS_SDRB_TEA026424.1	gene-TEA_023647	TEA_023647	hypothetical protein	0.015	-6.08279	0.0037566	0.0363852	yes	down	0	0	0	1.16	0.47	0	0	0.543333
rna-gnl_WGS_SDRB_TEA026489.1	gene-TEA_023674	TEA_023674	hypothetical protein	10.699	3.41939	2.35119e-09	8.48757e-08	yes	up	8.68	8.48	3.97	0.78	0.52	0.59	7.04333	0.63
rna-gnl_WGS_SDRB_TEA026498.1	gene-TEA_023683	TEA_023683	hypothetical protein	0.378	-1.40196	0.00235352	0.0248049	yes	down	7.76	18.42	18.27	35.08	32.4	46.74	14.8167	38.0733
rna-gnl_WGS_SDRB_TEA026507.1	gene-TEA_023692	TEA_023692	hypothetical protein	375.985	8.55453	5.42794e-11	2.44339e-09	yes	up	12.28	3.69	13.79	0	0	0	9.92	0
rna-gnl_WGS_SDRB_TEA026592.1	gene-TEA_023742	TEA_023742	hypothetical protein	0.138	-2.85915	0.000301844	0.00430034	yes	down	0.14	1	0.41	2.94	4.69	3.44	0.516667	3.69
rna-gnl_WGS_SDRB_TEA026619.1	gene-TEA_023769	TEA_023769	hypothetical protein	0.026	-5.27426	9.74299e-14	6.19613e-12	yes	down	0.57	0.11	0	6.79	8.52	9.27	0.226667	8.19333
rna-gnl_WGS_SDRB_TEA026708.1	gene-TEA_023827	TEA_023827	hypothetical protein	0.157	-2.66935	0.00198728	0.0216471	yes	down	0.14	0	0.14	0.8	0.31	0.54	0.0933333	0.55
rna-gnl_WGS_SDRB_TEA026895.1	gene-TEA_024009	TEA_024009	hypothetical protein	3.19	1.67363	0.00363082	0.0353502	yes	up	0.66	0.51	0.63	0.18	0.18	0.17	0.6	0.176667
rna-gnl_WGS_SDRB_TEA026930.1	gene-TEA_024044	TEA_024044	hypothetical protein	0.004	-7.94407	1.46682e-08	4.78638e-07	yes	down	0	0	0	2.44	0.54	3.37	0	2.11667
rna-gnl_WGS_SDRB_TEA026990.1	gene-TEA_024104	TEA_024104	hypothetical protein	0.425	-1.23536	0.00493589	0.0451726	yes	down	3.05	1.07	3.08	6.37	4.76	4.92	2.4	5.35
rna-gnl_WGS_SDRB_TEA027096.1	gene-TEA_024133	TEA_024133	hypothetical protein	67.379	6.07423	0.000348277	0.00485541	yes	up	0.04	0.28	0.1	0	0	0	0.14	0
rna-gnl_WGS_SDRB_TEA027116.1	gene-TEA_024153	TEA_024153	hypothetical protein	4.596	2.20048	0.0021429	0.0230071	yes	up	2.52	2.87	2.63	0.84	0.12	0.85	2.67333	0.603333
rna-gnl_WGS_SDRB_TEA027120.1	gene-TEA_024157	TEA_024157	hypothetical protein	2.12	1.08419	6.79342e-15	4.78904e-13	yes	up	115.24	90.38	102.51	36.38	49.3	54.23	102.71	46.6367
rna-gnl_WGS_SDRB_TEA027131.1	gene-TEA_024168	TEA_024168	hypothetical protein	3.56	1.8317	2.55136e-09	9.12203e-08	yes	up	6.54	7.2	7.11	1.32	2	2.27	6.95	1.86333
rna-gnl_WGS_SDRB_TEA027136.1	gene-TEA_024173	TEA_024173	hypothetical protein	0.446	-1.16519	0.000367042	0.00506972	yes	down	1.11	1.48	0.81	2.32	2.49	2.47	1.13333	2.42667
rna-gnl_WGS_SDRB_TEA027139.1	gene-TEA_024176	TEA_024176	hypothetical protein	3.031	1.59986	0.00269703	0.0277025	yes	up	1.98	1.26	2.22	0.68	0.44	0.52	1.82	0.546667
rna-gnl_WGS_SDRB_TEA027207.1	gene-TEA_024244	TEA_024244	hypothetical protein	3.835	1.93906	3.34243e-19	3.51779e-17	yes	up	3.5	2.05	3.36	0.81	0.74	0.6	2.97	0.716667
rna-gnl_WGS_SDRB_TEA027254.1	gene-TEA_024285	TEA_024285	hypothetical protein	0.484	-1.04677	3.28271e-36	7.91293e-34	yes	down	27.62	21.52	24.92	46.9	45.34	52.05	24.6867	48.0967
rna-gnl_WGS_SDRB_TEA027298.1	gene-TEA_024329	TEA_024329	hypothetical protein	2.405	1.2662	1.73794e-08	5.59774e-07	yes	up	2.49	2.64	2.31	1.09	0.78	1.06	2.48	0.976667
rna-gnl_WGS_SDRB_TEA027301.1	gene-TEA_024332	TEA_024332	hypothetical protein	14.719	3.8796	2.18424e-11	1.04626e-09	yes	up	26.5	25.06	23.57	0.7	1.08	3.17	25.0433	1.65
rna-gnl_WGS_SDRB_TEA027387.1	gene-TEA_024418	TEA_024418	hypothetical protein	66.527	6.05587	0.00474545	0.0439683	yes	up	0	0.22	0.96	0	0	0	0.393333	0
rna-gnl_WGS_SDRB_TEA027545.1	gene-TEA_024535	TEA_024535	hypothetical protein	0.454	-1.14017	7.72988e-26	1.20337e-23	yes	down	14.58	10.03	12.53	25.79	26.04	24.69	12.38	25.5067
rna-gnl_WGS_SDRB_TEA027636.1	gene-TEA_024626	TEA_024626	hypothetical protein	0.436	-1.19734	0.00187446	0.0206591	yes	down	1.29	0.5	1.35	3.04	1.61	2.07	1.04667	2.24
rna-gnl_WGS_SDRB_TEA027708.1	gene-TEA_024698	TEA_024698	hypothetical protein	2.092	1.0646	1.97402e-10	8.31036e-09	yes	up	9.45	7.9	10.08	4.06	3.79	4.51	9.14333	4.12
rna-gnl_WGS_SDRB_TEA027777.1	gene-TEA_024766	TEA_024766	hypothetical protein	3.741	1.9033	0.00109567	0.0132121	yes	up	0.65	0.89	1.15	0.23	0.16	0.29	0.896667	0.226667
rna-gnl_WGS_SDRB_TEA027784.1	gene-TEA_024773	TEA_024773	hypothetical protein	90.886	6.50598	1.50605e-05	0.000296938	yes	up	0.53	1.48	0.96	0	0	0	0.99	0
rna-gnl_WGS_SDRB_TEA027830.1	gene-TEA_024819	TEA_024819	hypothetical protein	0.059	-4.09012	0.000132853	0.00209729	yes	down	0	0	0.16	1.12	0.9	0.83	0.0533333	0.95
rna-gnl_WGS_SDRB_TEA027852.1	gene-TEA_024841	TEA_024841	hypothetical protein	2.06	1.04287	3.59036e-07	9.54767e-06	yes	up	32.8	31.71	34.15	17.22	13.28	15.88	32.8867	15.46
rna-gnl_WGS_SDRB_TEA027855.1	gene-TEA_024844	TEA_024844	hypothetical protein	0.017	-5.90511	0.000183412	0.00276042	yes	down	0	0	0	0.19	0.26	0.18	0	0.21
rna-gnl_WGS_SDRB_TEA027883.1	gene-TEA_024872	TEA_024872	hypothetical protein	134.533	7.07181	2.73576e-07	7.46094e-06	yes	up	0.85	1.35	0.93	0	0	0	1.04333	0
rna-gnl_WGS_SDRB_TEA027886.1	gene-TEA_024875	TEA_024875	hypothetical protein	4.718	2.23825	0.000371602	0.00512798	yes	up	0.99	1.05	0.88	0.12	0.33	0.12	0.973333	0.19
rna-gnl_WGS_SDRB_TEA028007.1	gene-TEA_024972	TEA_024972	hypothetical protein	2.294	1.19803	4.72533e-09	1.65775e-07	yes	up	19.51	19.8	12.93	8.35	5.54	7.78	17.4133	7.22333
rna-gnl_WGS_SDRB_TEA028027.1	gene-TEA_024992	TEA_024992	hypothetical protein	67.469	6.07616	0.004562	0.0425057	yes	up	0	1.38	0.39	0	0	0	0.59	0
rna-gnl_WGS_SDRB_TEA028071.1	gene-TEA_025035	TEA_025035	hypothetical protein	3.241	1.69644	0.00522583	0.0472467	yes	up	1	0.85	0.75	0.4	0.27	0.08	0.866667	0.25
rna-gnl_WGS_SDRB_TEA028086.1	gene-TEA_025050	TEA_025050	hypothetical protein	0.116	-3.10862	0.00099624	0.012184	yes	down	0.9	0.83	0.82	5	10.48	5.75	0.85	7.07667
rna-gnl_WGS_SDRB_TEA028122.1	gene-TEA_025086	TEA_025086	hypothetical protein	12.835	3.68197	0.00017964	0.00271458	yes	up	0.34	0.69	0.7	0	0.08	0.05	0.576667	0.0433333
rna-gnl_WGS_SDRB_TEA028163.1	gene-TEA_025127	TEA_025127	hypothetical protein	2.4	1.26275	1.71811e-98	2.33428e-95	yes	up	255.08	206.67	240.75	96.95	86.1	94.76	234.167	92.6033
rna-gnl_WGS_SDRB_TEA028177.1	gene-TEA_025141	TEA_025141	hypothetical protein	0.373	-1.42187	8.81608e-11	3.88662e-09	yes	down	7.78	4.99	6.01	20.04	13.15	14.14	6.26	15.7767
rna-gnl_WGS_SDRB_TEA028221.1	gene-TEA_025185	TEA_025185	hypothetical protein	2.142	1.09906	0.000463245	0.00620358	yes	up	0.74	1.07	0.87	0.24	0.54	0.41	0.893333	0.396667
rna-gnl_WGS_SDRB_TEA028249.1	gene-TEA_025213	TEA_025213	hypothetical protein	2.472	1.3059	1.88596e-08	6.03547e-07	yes	up	10.03	6.58	7.99	2.91	3.08	3.31	8.2	3.1
rna-gnl_WGS_SDRB_TEA028274.1	gene-TEA_025238	TEA_025238	hypothetical protein	10.076	3.33287	0.00118645	0.0141286	yes	up	0.26	0.14	0.22	0.04	0	0.01	0.206667	0.0166667
rna-gnl_WGS_SDRB_TEA028292.1	gene-TEA_025256	TEA_025256	hypothetical protein	0.298	-1.74598	4.39144e-05	0.000780382	yes	down	2.31	1.59	1.41	6.56	4.34	6.06	1.77	5.65333
rna-gnl_WGS_SDRB_TEA028309.1	gene-TEA_025273	TEA_025273	hypothetical protein	61.634	5.94565	0.000429882	0.00581937	yes	up	0.09	0.2	0.46	0	0.01	0	0.25	0.00333333
rna-gnl_WGS_SDRB_TEA028331.1	gene-TEA_025295	TEA_025295	hypothetical protein	0.346	-1.53072	0.00291995	0.0296256	yes	down	0.94	0.27	0.88	1.76	1.84	1.97	0.696667	1.85667
rna-gnl_WGS_SDRB_TEA028404.1	gene-TEA_025368	TEA_025368	hypothetical protein	28.883	4.85216	0.000116285	0.00187271	yes	up	0.86	1.02	0.93	0	0	0.1	0.936667	0.0333333
rna-gnl_WGS_SDRB_TEA028471.1	gene-TEA_025434	TEA_025434	hypothetical protein	48.335	5.59501	0.00116771	0.0139388	yes	up	0.74	0.37	0.19	0	0	0	0.433333	0
rna-gnl_WGS_SDRB_TEA028572.1	gene-TEA_025533	TEA_025533	hypothetical protein	0.313	-1.67783	0.00525964	0.0474097	yes	down	0.13	0.2	0.13	0.27	0.59	0.52	0.153333	0.46
rna-gnl_WGS_SDRB_TEA028683.1	gene-TEA_025598	TEA_025598	hypothetical protein	0.217	-2.20415	0.00120759	0.0143462	yes	down	0.16	0.15	0.44	1.34	0.83	1.05	0.25	1.07333
rna-gnl_WGS_SDRB_TEA028712.1	gene-TEA_025627	TEA_025627	hypothetical protein	3.065	1.61598	3.26354e-11	1.52895e-09	yes	up	17.16	11.09	13.61	5.1	2.97	4.87	13.9533	4.31333
rna-gnl_WGS_SDRB_TEA028717.1	gene-TEA_025632	TEA_025632	hypothetical protein	2.736	1.45208	6.01139e-78	4.99112e-75	yes	up	128.57	103.07	110.77	38.08	38.37	42.14	114.137	39.53
rna-gnl_WGS_SDRB_TEA028971.1	gene-TEA_025881	TEA_025881	hypothetical protein	11.649	3.54212	0.0022348	0.0238736	yes	up	0.27	0.91	1.11	0.1	0	0.09	0.763333	0.0633333
rna-gnl_WGS_SDRB_TEA028990.1	gene-TEA_025900	TEA_025900	hypothetical protein	0.239	-2.06753	8.03467e-06	0.000167473	yes	down	1.57	1.5	1.09	6.85	4.34	5.3	1.38667	5.49667
rna-gnl_WGS_SDRB_TEA029003.1	gene-TEA_025913	TEA_025913	hypothetical protein	0.377	-1.40606	0.00444051	0.0415551	yes	down	0.48	0.34	0.78	1.69	0.63	1.67	0.533333	1.33
rna-gnl_WGS_SDRB_TEA029010.1	gene-TEA_025920	TEA_025920	hypothetical protein	8.054	3.00969	0.00202185	0.0219619	yes	up	1.49	0.72	1.46	0.04	0.36	0	1.22333	0.133333
rna-gnl_WGS_SDRB_TEA029090.1	gene-TEA_026000	TEA_026000	hypothetical protein	0.154	-2.69815	0.00196501	0.0214515	yes	down	0.21	0.56	1.04	4.5	4.03	1.91	0.603333	3.48
rna-gnl_WGS_SDRB_TEA029183.1	gene-TEA_026093	TEA_026093	hypothetical protein	0.129	-2.95473	0.0022182	0.0237132	yes	down	0.19	0.19	0.06	1.04	0.4	1.82	0.146667	1.08667
rna-gnl_WGS_SDRB_TEA029212.1	gene-TEA_026122	TEA_026122	hypothetical protein	2.384	1.25308	0.00230224	0.0243675	yes	up	0.9	1.16	0.88	0.38	0.52	0.24	0.98	0.38
rna-gnl_WGS_SDRB_TEA029260.1	gene-TEA_026170	TEA_026170	hypothetical protein	0.211	-2.24594	1.72759e-08	5.57642e-07	yes	down	1.16	1.07	0.49	2.79	4.71	4.57	0.906667	4.02333
rna-gnl_WGS_SDRB_TEA029261.1	gene-TEA_026171	TEA_026171	hypothetical protein	4.146	2.05158	0.00022559	0.00333806	yes	up	2.81	1.2	2.4	0.32	0.88	0.18	2.13667	0.46
rna-gnl_WGS_SDRB_TEA029267.1	gene-TEA_026177	TEA_026177	hypothetical protein	0.1	-3.32852	6.29496e-08	1.88156e-06	yes	down	0.21	0.4	0.03	2.5	2.08	1.61	0.213333	2.06333
rna-gnl_WGS_SDRB_TEA029294.1	gene-TEA_026204	TEA_026204	hypothetical protein	0.004	-7.98675	4.89155e-09	1.70804e-07	yes	down	0	0	0	12.41	4.28	22.67	0	13.12
rna-gnl_WGS_SDRB_TEA029334.1	gene-TEA_026244	TEA_026244	hypothetical protein	2.585	1.37031	4.92124e-06	0.000106283	yes	up	8.8	7.57	8.65	2.87	3.36	2.9	8.34	3.04333
rna-gnl_WGS_SDRB_TEA029368.1	gene-TEA_026278	TEA_026278	hypothetical protein	206.507	7.69004	4.5422e-07	1.1847e-05	yes	up	0.13	1.5	1.26	0	0	0	0.963333	0
rna-gnl_WGS_SDRB_TEA029422.1	gene-TEA_026332	TEA_026332	hypothetical protein	2.106	1.07442	4.43607e-09	1.55993e-07	yes	up	5.12	5.31	5.26	2.07	2.41	2.55	5.23	2.34333
rna-gnl_WGS_SDRB_TEA029499.1	gene-TEA_026409	TEA_026409	hypothetical protein	0.325	-1.6212	6.49579e-17	5.51588e-15	yes	down	5.59	6.51	4.2	15.39	14.47	17.9	5.43333	15.92
rna-gnl_WGS_SDRB_TEA029513.1	gene-TEA_026423	TEA_026423	hypothetical protein	0.007	-7.10294	1.9108e-08	6.10191e-07	yes	down	0	0	0.11	4.79	5.79	4.82	0.0366667	5.13333
rna-gnl_WGS_SDRB_TEA029559.1	gene-TEA_026469	TEA_026469	hypothetical protein	0.487	-1.03852	0.00503568	0.0460295	yes	down	1.58	0.68	1.65	2.9	1.82	2.74	1.30333	2.48667
rna-gnl_WGS_SDRB_TEA029613.1	gene-TEA_026523	TEA_026523	hypothetical protein	2.813	1.49191	4.0426e-42	1.31341e-39	yes	up	237.18	196	227.78	61.73	82.19	77.84	220.32	73.92
rna-gnl_WGS_SDRB_TEA029718.1	gene-TEA_026628	TEA_026628	hypothetical protein	7.71	2.9467	0.000447562	0.00602053	yes	up	0.4	1.45	0.92	0	0.16	0.17	0.923333	0.11
rna-gnl_WGS_SDRB_TEA029764.1	gene-TEA_026674	TEA_026674	hypothetical protein	114.425	6.83826	9.12615e-07	2.2846e-05	yes	up	0.74	0.57	1.08	0	0	0	0.796667	0
rna-gnl_WGS_SDRB_TEA029823.1	gene-TEA_026733	TEA_026733	hypothetical protein	2.325	1.21702	6.34869e-09	2.18117e-07	yes	up	35.29	31.51	37.69	15.42	13.56	14.57	34.83	14.5167
rna-gnl_WGS_SDRB_TEA029922.1	gene-TEA_026832	TEA_026832	hypothetical protein	2.749	1.45901	5.10164e-14	3.31496e-12	yes	up	8.98	6.36	10.1	2.8	2.61	3.28	8.48	2.89667
rna-gnl_WGS_SDRB_TEA029923.1	gene-TEA_026833	TEA_026833	hypothetical protein	2.444	1.28946	6.21098e-11	2.77084e-09	yes	up	9.27	7.29	7.73	3.71	2.86	2.77	8.09667	3.11333
rna-gnl_WGS_SDRB_TEA029936.1	gene-TEA_026846	TEA_026846	hypothetical protein	3.42	1.77419	8.00394e-06	0.000167065	yes	up	2.29	1.93	3.19	0.8	0.56	0.69	2.47	0.683333
rna-gnl_WGS_SDRB_TEA029941.1	gene-TEA_026851	TEA_026851	hypothetical protein	57.642	5.84906	0.000279628	0.00404163	yes	up	0.37	0.7	0.55	0	0	0	0.54	0
rna-gnl_WGS_SDRB_TEA030039.1	gene-TEA_026916	TEA_026916	hypothetical protein	2.536	1.3423	0.000353787	0.00491389	yes	up	3.12	1.87	2.57	0.63	0.77	1.4	2.52	0.933333
rna-gnl_WGS_SDRB_TEA030066.1	gene-TEA_026943	TEA_026943	hypothetical protein	0.251	-1.9941	3.64874e-11	1.69349e-09	yes	down	5.09	3.22	3.7	14.86	16.1	14.31	4.00333	15.09
rna-gnl_WGS_SDRB_TEA030116.1	gene-TEA_026993	TEA_026993	hypothetical protein	0.254	-1.97509	5.92977e-05	0.00101629	yes	down	0.35	0.11	0.31	1.13	0.52	1.17	0.256667	0.94
rna-gnl_WGS_SDRB_TEA030217.1	gene-TEA_027050	TEA_027050	hypothetical protein	292.626	8.19291	1.29868e-10	5.65854e-09	yes	up	6.77	2.87	4.55	0	0	0	4.73	0
rna-gnl_WGS_SDRB_TEA030243.1	gene-TEA_027076	TEA_027076	hypothetical protein	0.017	-5.85416	0.000611209	0.00797079	yes	down	0	0	0	0.29	0.07	0.39	0	0.25
rna-gnl_WGS_SDRB_TEA030357.1	gene-TEA_027133	TEA_027133	hypothetical protein	2.409	1.26865	0.000279616	0.00404163	yes	up	2.18	2.29	2.84	1.12	1	0.75	2.43667	0.956667
rna-gnl_WGS_SDRB_TEA030404.1	gene-TEA_027180	TEA_027180	hypothetical protein	0.256	-1.96741	4.42594e-11	2.03525e-09	yes	down	11.05	4.73	4.86	24.3	19.42	32.73	6.88	25.4833
rna-gnl_WGS_SDRB_TEA030562.1	gene-TEA_027316	TEA_027316	hypothetical protein	5.237	2.38884	0.000138518	0.00216543	yes	up	3.75	1.46	3.57	0.52	0.4	0.6	2.92667	0.506667
rna-gnl_WGS_SDRB_TEA030688.1	gene-TEA_027398	TEA_027398	hypothetical protein	246.472	7.94528	1.12058e-08	3.72986e-07	yes	up	1.54	0.45	0.32	0	0	0	0.77	0
rna-gnl_WGS_SDRB_TEA030722.1	gene-TEA_027432	TEA_027432	hypothetical protein	43.712	5.44995	0.0023104	0.0244366	yes	up	3.81	0.85	1	0	0	0	1.88667	0
rna-gnl_WGS_SDRB_TEA030748.1	gene-TEA_027458	TEA_027458	hypothetical protein	3.11	1.63688	1.09605e-13	6.88253e-12	yes	up	26.61	21.79	24.32	7.48	7.71	7.07	24.24	7.42
rna-gnl_WGS_SDRB_TEA030850.1	gene-TEA_027495	TEA_027495	hypothetical protein	0.154	-2.69625	1.9946e-35	4.73165e-33	yes	down	6.06	6.32	4.41	35.53	34.74	33.52	5.59667	34.5967
rna-gnl_WGS_SDRB_TEA030875.1	gene-TEA_027520	TEA_027520	hypothetical protein	53.775	5.74885	0.0011413	0.0136563	yes	up	0.53	0.09	0.76	0	0	0	0.46	0
rna-gnl_WGS_SDRB_TEA030884.1	gene-TEA_027529	TEA_027529	hypothetical protein	2.739	1.45345	1.43362e-26	2.46269e-24	yes	up	34.39	27.16	32.67	8.5	12.39	11.21	31.4067	10.7
rna-gnl_WGS_SDRB_TEA030951.1	gene-TEA_027571	TEA_027571	hypothetical protein	0.016	-5.95657	0.00482749	0.0444254	yes	down	0	0	0	1.9	2.85	0	0	1.58333
rna-gnl_WGS_SDRB_TEA030976.1	gene-TEA_027596	TEA_027596	hypothetical protein	3.359	1.74814	0.0001152	0.00186126	yes	up	3.07	3.09	2.91	1.21	0.96	0.36	3.02333	0.843333
rna-gnl_WGS_SDRB_TEA030978.1	gene-TEA_027598	TEA_027598	hypothetical protein	9.66	3.27197	1.73692e-05	0.000335379	yes	up	1.85	0.8	0.76	0.15	0.1	0.07	1.13667	0.106667
rna-gnl_WGS_SDRB_TEA031000.1	gene-TEA_027620	TEA_027620	hypothetical protein	0.395	-1.33893	1.06628e-06	2.62529e-05	yes	down	2.15	3.22	2.35	6.65	5.79	6.22	2.57333	6.22
rna-gnl_WGS_SDRB_TEA031063.1	gene-TEA_027650	TEA_027650	hypothetical protein	2.209	1.14312	1.73631e-05	0.000335379	yes	up	4.61	4.13	3.96	1.85	1.45	2.13	4.23333	1.81
rna-gnl_WGS_SDRB_TEA031287.1	gene-TEA_027854	TEA_027854	hypothetical protein	0.321	-1.64006	0.00519225	0.0469723	yes	down	1	0.42	0.55	1.89	1.83	1.8	0.656667	1.84
rna-gnl_WGS_SDRB_TEA031336.1	gene-TEA_027903	TEA_027903	hypothetical protein	2.831	1.50144	0.000787752	0.00990156	yes	up	0.82	0.57	0.67	0.28	0.18	0.23	0.686667	0.23
rna-gnl_WGS_SDRB_TEA031363.1	gene-TEA_027929	TEA_027929	hypothetical protein	0.461	-1.11788	0.00241496	0.0253452	yes	down	0.81	0.98	1.11	0.96	2.35	2.64	0.966667	1.98333
rna-gnl_WGS_SDRB_TEA031375.1	gene-TEA_027941	TEA_027941	hypothetical protein	2.315	1.21116	0.000886034	0.0109982	yes	up	3	2.49	2.13	1.12	1.13	0.83	2.54	1.02667
rna-gnl_WGS_SDRB_TEA031396.1	gene-TEA_027962	TEA_027962	hypothetical protein	0.438	-1.18946	6.00601e-06	0.000128045	yes	down	12.65	8.96	7.87	19.77	15.12	29.83	9.82667	21.5733
rna-gnl_WGS_SDRB_TEA031484.1	gene-TEA_028014	TEA_028014	hypothetical protein	11.878	3.57018	5.12837e-09	1.78241e-07	yes	up	13.22	9.56	11.58	0	1.67	1.11	11.4533	0.926667
rna-gnl_WGS_SDRB_TEA031520.1	gene-TEA_028050	TEA_028050	hypothetical protein	2.47	1.30431	0.00439116	0.0412741	yes	up	8.56	7.97	8.37	1.42	4.95	3.12	8.3	3.16333
rna-gnl_WGS_SDRB_TEA031582.1	gene-TEA_028112	TEA_028112	hypothetical protein	0.351	-1.50961	0.000523804	0.0069338	yes	down	1.05	0.72	0.54	2.04	2.04	2.08	0.77	2.05333
rna-gnl_WGS_SDRB_TEA031621.1	gene-TEA_028151	TEA_028151	hypothetical protein	0.259	-1.94959	6.26906e-16	4.93111e-14	yes	down	4.74	4.04	2.91	12.46	14.46	15.82	3.89667	14.2467
rna-gnl_WGS_SDRB_TEA031682.1	gene-TEA_028170	TEA_028170	hypothetical protein	2.059	1.04209	1.05609e-06	2.60451e-05	yes	up	9.7	5.54	7.85	2.82	3.34	4.28	7.69667	3.48
rna-gnl_WGS_SDRB_TEA031715.1	gene-TEA_028203	TEA_028203	hypothetical protein	2.879	1.52546	3.49208e-05	0.000628785	yes	up	3.1	3.52	2.76	1.05	0.62	1.45	3.12667	1.04
rna-gnl_WGS_SDRB_TEA031801.1	gene-TEA_028289	TEA_028289	hypothetical protein	3.055	1.61109	0.000617033	0.00803271	yes	up	2.37	4.03	3.25	0.58	1.57	0.85	3.21667	1
rna-gnl_WGS_SDRB_TEA031935.1	gene-TEA_028420	TEA_028420	hypothetical protein	23.042	4.52621	0.000531045	0.00701722	yes	up	0.99	0.67	0.97	0	0	0.11	0.876667	0.0366667
rna-gnl_WGS_SDRB_TEA032031.1	gene-TEA_028516	TEA_028516	hypothetical protein	3.861	1.94912	0.00147638	0.0170215	yes	up	2.11	5.17	3.71	0.18	1.17	1.41	3.66333	0.92
rna-gnl_WGS_SDRB_TEA032092.1	gene-TEA_028577	TEA_028577	hypothetical protein	65.717	6.03821	7.35958e-05	0.00123722	yes	up	1.44	0.92	1.31	0	0	0	1.22333	0
rna-gnl_WGS_SDRB_TEA032098.1	gene-TEA_028583	TEA_028583	hypothetical protein	137.985	7.10836	3.94125e-07	1.03701e-05	yes	up	0.46	1.05	1.09	0	0	0	0.866667	0
rna-gnl_WGS_SDRB_TEA032107.1	gene-TEA_028592	TEA_028592	hypothetical protein	0.46	-1.1192	4.43176e-12	2.30776e-10	yes	down	15.76	14.75	17.02	36.42	27.6	34.97	15.8433	32.9967
rna-gnl_WGS_SDRB_TEA032152.1	gene-TEA_028637	TEA_028637	hypothetical protein	0.007	-7.1135	2.11546e-07	5.8765e-06	yes	down	0	0	0	0.72	1.33	1.04	0	1.03
rna-gnl_WGS_SDRB_TEA032229.1	gene-TEA_028714	TEA_028714	hypothetical protein	48.603	5.60298	0.00167335	0.0188173	yes	up	0.12	0.15	0.56	0	0	0	0.276667	0
rna-gnl_WGS_SDRB_TEA032236.1	gene-TEA_028721	TEA_028721	hypothetical protein	502.329	8.97249	1.02256e-12	5.68107e-11	yes	up	5.71	2.57	2.35	0	0	0	3.54333	0
rna-gnl_WGS_SDRB_TEA032563.1	gene-TEA_029028	TEA_029028	hypothetical protein	0.062	-4.01616	0.00259879	0.0269341	yes	down	0.29	0	0	2.17	0.53	0.97	0.0966667	1.22333
rna-gnl_WGS_SDRB_TEA032567.1	gene-TEA_029032	TEA_029032	hypothetical protein	0.469	-1.09297	2.05369e-11	9.90077e-10	yes	down	26.67	20.84	26.61	55.12	50.42	44.73	24.7067	50.09
rna-gnl_WGS_SDRB_TEA032599.1	gene-TEA_029063	TEA_029063	hypothetical protein	0.235	-2.0867	1.0668e-05	0.000216326	yes	down	1.09	0.76	2.6	4.69	6.76	6.32	1.48333	5.92333
rna-gnl_WGS_SDRB_TEA032607.1	gene-TEA_029071	TEA_029071	hypothetical protein	0.305	-1.71138	3.03442e-05	0.000552368	yes	down	1.61	2.37	1.25	3.1	6.75	6.5	1.74333	5.45
rna-gnl_WGS_SDRB_TEA032780.1	gene-TEA_029173	TEA_029173	hypothetical protein	3.216	1.68508	0.00431839	0.0407697	yes	up	13.73	32.28	23.53	9.85	7.38	3.65	23.18	6.96
rna-gnl_WGS_SDRB_TEA032837.1	gene-TEA_029230	TEA_029230	hypothetical protein	12.552	3.6499	7.83683e-05	0.0013064	yes	up	2.47	2.33	3.97	0.13	0.13	0.43	2.92333	0.23
rna-gnl_WGS_SDRB_TEA032874.1	gene-TEA_029267	TEA_029267	hypothetical protein	4.363	2.12521	9.64162e-07	2.39359e-05	yes	up	4.71	3.68	5.18	1.37	0.57	1.02	4.52333	0.986667
rna-gnl_WGS_SDRB_TEA032876.1	gene-TEA_029269	TEA_029269	hypothetical protein	216.793	7.76017	1.43812e-09	5.34645e-08	yes	up	2.14	1.37	1.55	0	0	0	1.68667	0
rna-gnl_WGS_SDRB_TEA032959.1	gene-TEA_029351	TEA_029351	hypothetical protein	4.548	2.18534	0.00195835	0.0213944	yes	up	1.12	1.22	1.5	0.04	0.45	0.3	1.28	0.263333
rna-gnl_WGS_SDRB_TEA032962.1	gene-TEA_029354	TEA_029354	hypothetical protein	2.2	1.13783	0.00312925	0.0314292	yes	up	1.57	1.08	0.72	0.36	0.51	0.55	1.12333	0.473333
rna-gnl_WGS_SDRB_TEA033223.1	gene-TEA_029568	TEA_029568	hypothetical protein	0.435	-1.20089	1.90707e-17	1.6965e-15	yes	down	5.17	5.3	4.71	12.04	11.28	9.51	5.06	10.9433
rna-gnl_WGS_SDRB_TEA033280.1	gene-TEA_029625	TEA_029625	hypothetical protein	0.244	-2.03552	2.35391e-08	7.45322e-07	yes	down	1.8	1.95	1.37	5.53	7.5	7	1.70667	6.67667
rna-gnl_WGS_SDRB_TEA033287.1	gene-TEA_029632	TEA_029632	hypothetical protein	2.832	1.50182	0.000282266	0.00406012	yes	up	2.02	1.83	1.76	0.29	0.87	0.69	1.87	0.616667
rna-gnl_WGS_SDRB_TEA033318.1	gene-TEA_029650	TEA_029650	hypothetical protein	0.065	-3.93481	0.00335426	0.0332423	yes	down	0.42	0	0	1.22	3.32	0.45	0.14	1.66333
rna-gnl_WGS_SDRB_TEA033367.1	gene-TEA_029698	TEA_029698	hypothetical protein	2.578	1.36606	5.92286e-05	0.00101627	yes	up	3.54	2.56	2.89	0.84	1.08	1.35	2.99667	1.09
rna-gnl_WGS_SDRB_TEA033369.1	gene-TEA_029700	TEA_029700	hypothetical protein	0.088	-3.50652	0.00548919	0.0490893	yes	down	0	0.09	0	0.49	0.22	0.2	0.03	0.303333
rna-gnl_WGS_SDRB_TEA033374.1	gene-TEA_029705	TEA_029705	hypothetical protein	2.52	1.3333	0.00223642	0.0238738	yes	up	2.83	2.61	3.04	0.86	0.65	1.71	2.82667	1.07333
rna-gnl_WGS_SDRB_TEA033396.1	gene-TEA_029727	TEA_029727	hypothetical protein	4.116	2.04136	0.00402425	0.0385281	yes	up	1.49	1.59	1.45	0.33	0.38	0.34	1.51	0.35
rna-gnl_WGS_SDRB_TEA033470.1	gene-TEA_029801	TEA_029801	hypothetical protein	5.334	2.41512	1.05049e-13	6.65234e-12	yes	up	20.19	8.73	21.84	2.36	3.3	3.14	16.92	2.93333
rna-gnl_WGS_SDRB_TEA033474.1	gene-TEA_029805	TEA_029805	hypothetical protein	2.733	1.45051	2.49303e-05	0.000465147	yes	up	6.69	3.75	6.28	1.32	1.93	2.44	5.57333	1.89667
rna-gnl_WGS_SDRB_TEA033490.1	gene-TEA_029821	TEA_029821	hypothetical protein	2.282	1.19021	0.00239892	0.02523	yes	up	0.7	0.62	0.56	0.17	0.32	0.28	0.626667	0.256667
rna-gnl_WGS_SDRB_TEA033519.1	gene-TEA_029850	TEA_029850	hypothetical protein	2.991	1.58041	2.1967e-05	0.000416092	yes	up	4.42	5.73	4.97	1	1.71	2.12	5.04	1.61
rna-gnl_WGS_SDRB_TEA033656.1	gene-TEA_029987	TEA_029987	hypothetical protein	3.708	1.89045	0.00128522	0.0150885	yes	up	0.29	0.42	0.5	0.09	0.14	0.07	0.403333	0.1
rna-gnl_WGS_SDRB_TEA033674.1	gene-TEA_029997	TEA_029997	hypothetical protein	0.315	-1.66876	0.000723675	0.00919671	yes	down	0.56	0.43	0.19	1.32	1.2	1.02	0.393333	1.18
rna-gnl_WGS_SDRB_TEA033677.1	gene-TEA_030000	TEA_030000	hypothetical protein	0.32	-1.64434	1.51087e-20	1.72366e-18	yes	down	5.41	3.72	6.52	13.78	15.96	16.01	5.21667	15.25
rna-gnl_WGS_SDRB_TEA033741.1	gene-TEA_030041	TEA_030041	hypothetical protein	3.999	1.99953	9.76564e-06	0.000199474	yes	up	6.66	9.05	7.81	1.28	1.79	2.74	7.84	1.93667
rna-gnl_WGS_SDRB_TEA033756.1	gene-TEA_030056	TEA_030056	hypothetical protein	62.605	5.9682	0.000188891	0.00283147	yes	up	0.29	0.08	0.22	0	0	0	0.196667	0
rna-gnl_WGS_SDRB_TEA033806.1	gene-TEA_030106	TEA_030106	hypothetical protein	0.037	-4.75329	0.00286119	0.0291681	yes	down	0.08	0	0	0.77	0.54	0.28	0.0266667	0.53
rna-gnl_WGS_SDRB_TEA033820.1	gene-TEA_030120	TEA_030120	hypothetical protein	2.328	1.2189	0.000125669	0.00199801	yes	up	5.66	4.72	5.77	1.37	2.75	2.39	5.38333	2.17
rna-gnl_WGS_SDRB_TEA033831.1	gene-TEA_030131	TEA_030131	hypothetical protein	2.89	1.5313	1.72486e-05	0.000334345	yes	up	3.03	2.65	2.29	0.86	0.68	1.07	2.65667	0.87
rna-gnl_WGS_SDRB_TEA033883.1	gene-TEA_030183	TEA_030183	hypothetical protein	0.283	-1.82111	1.6006e-44	5.83437e-42	yes	down	18.14	12.63	12.74	48.56	45.3	51.66	14.5033	48.5067

## Sheet: Pi
Transcript ID	Gene ID	Gene Name	Gene Description	FC(Pi/CK)	Log2FC(Pi/CK)	Pvalue	Padjust	Significant	Regulate	Pi_1	Pi_2	Pi_3	CK_1	CK_2	CK_3	Pi	CK
rna-gnl_WGS_SDRB_TEA000203.1	gene-TEA_000197	TEA_000197	hypothetical protein	0.407	-1.29752	4.10157e-07	2.2042e-05	yes	down	12.99	16.43	13.67	29.5	25.83	31.53	14.3633	28.9533
rna-gnl_WGS_SDRB_TEA000265.1	gene-TEA_000244	TEA_000244	hypothetical protein	0.12	-3.0633	4.89947e-07	2.57188e-05	yes	down	1.14	0.53	2.02	8.59	6.01	10.6	1.23	8.4
rna-gnl_WGS_SDRB_TEA000311.1	gene-TEA_000290	TEA_000290	hypothetical protein	2.047	1.03379	1.69833e-06	7.91448e-05	yes	up	9.33	13.41	15.11	4.54	4.73	5.65	12.6167	4.97333
rna-gnl_WGS_SDRB_TEA000474.1	gene-TEA_000426	TEA_000426	hypothetical protein	2.704	1.43489	1.94806e-30	1.11827e-27	yes	up	175.55	233.23	249.8	62.05	61.34	73.93	219.527	65.7733
rna-gnl_WGS_SDRB_TEA000809.1	gene-TEA_000707	TEA_000707	hypothetical protein	0.206	-2.27914	1.24524e-05	0.00048388	yes	down	1.03	0.5	0.8	3.35	2.74	3.13	0.776667	3.07333
rna-gnl_WGS_SDRB_TEA000881.1	gene-TEA_000779	TEA_000779	hypothetical protein	0.49	-1.02791	8.81953e-07	4.33392e-05	yes	down	34.41	29.9	32.71	42.18	60.83	57.74	32.34	53.5833
rna-gnl_WGS_SDRB_TEA001010.1	gene-TEA_000908	TEA_000908	hypothetical protein	0.492	-1.02324	2.1681e-06	0.000100296	yes	down	2.67	3.18	3.56	4.84	5.29	5.35	3.13667	5.16
rna-gnl_WGS_SDRB_TEA001030.1	gene-TEA_000928	TEA_000928	hypothetical protein	0.009	-6.84374	0.0017792	0.0332882	yes	down	0	0	0	0	0.87	1.22	0	0.696667
rna-gnl_WGS_SDRB_TEA001067.1	gene-TEA_000965	TEA_000965	hypothetical protein	0.08	-3.63691	0.000281844	0.00750929	yes	down	0.61	0	0.18	2.97	1.73	3.29	0.263333	2.66333
rna-gnl_WGS_SDRB_TEA001115.1	gene-TEA_001013	TEA_001013	hypothetical protein	0.057	-4.12207	0.000536665	0.0128851	yes	down	0.71	0	0	4.41	3.7	2.19	0.236667	3.43333
rna-gnl_WGS_SDRB_TEA001199.1	gene-TEA_001087	TEA_001087	hypothetical protein	12.36	3.62757	0.000282585	0.0075132	yes	up	0.7	0.79	0.66	0.08	0.04	0	0.716667	0.04
rna-gnl_WGS_SDRB_TEA001244.1	gene-TEA_001132	TEA_001132	hypothetical protein	63.102	5.97962	0.0027444	0.0459669	yes	up	2.45	3.13	0	0	0	0.07	1.86	0.0233333
rna-gnl_WGS_SDRB_TEA001306.1	gene-TEA_001182	TEA_001182	hypothetical protein	0.466	-1.10112	0.00136046	0.0272718	yes	down	10.67	10.79	13.36	21.23	19.8	19.97	11.6067	20.3333
rna-gnl_WGS_SDRB_TEA001573.1	gene-TEA_001437	TEA_001437	hypothetical protein	15.045	3.91124	0.00164294	0.0313425	yes	up	1.19	0.84	2.36	0	0	0.23	1.46333	0.0766667
rna-gnl_WGS_SDRB_TEA001659.1	gene-TEA_001523	TEA_001523	hypothetical protein	0.401	-1.3197	5.02146e-06	0.000213522	yes	down	3636.97	2955.22	3062.74	7091.59	7685.37	4659.17	3218.31	6478.71
rna-gnl_WGS_SDRB_TEA001660.1	gene-TEA_001524	TEA_001524	hypothetical protein	89.176	6.47858	0.000178204	0.00504606	yes	up	0.16	0.23	0.78	0	0	0	0.39	0
rna-gnl_WGS_SDRB_TEA001672.1	gene-TEA_001536	TEA_001536	hypothetical protein	0.376	-1.41217	1.6991e-07	9.75358e-06	yes	down	5.83	6.71	6.13	15.14	12.35	12.82	6.22333	13.4367
rna-gnl_WGS_SDRB_TEA001864.1	gene-TEA_001695	TEA_001695	hypothetical protein	0.313	-1.67749	8.20576e-17	1.48044e-14	yes	down	24.42	18	21.57	66.3	49.5	51.03	21.33	55.61
rna-gnl_WGS_SDRB_TEA001868.1	gene-TEA_001699	TEA_001699	hypothetical protein	0.378	-1.4045	6.58515e-14	9.13888e-12	yes	down	30.53	28.87	25.25	65.8	47.47	70.86	28.2167	61.3767
rna-gnl_WGS_SDRB_TEA001981.1	gene-TEA_001812	TEA_001812	hypothetical protein	0.218	-2.19782	0.00127783	0.0259032	yes	down	2.59	3.46	0.82	11.17	8.12	6.89	2.29	8.72667
rna-gnl_WGS_SDRB_TEA001987.1	gene-TEA_001818	TEA_001818	hypothetical protein	0.313	-1.6772	0.000470805	0.0115006	yes	down	0.71	1.34	0.68	2.21	2.41	2.45	0.91	2.35667
rna-gnl_WGS_SDRB_TEA002283.1	gene-TEA_002054	TEA_002054	hypothetical protein	0.007	-7.13086	0.000865352	0.0190392	yes	down	0	0	0	0	1.88	4.43	0	2.10333
rna-gnl_WGS_SDRB_TEA002315.1	gene-TEA_002086	TEA_002086	hypothetical protein	0.402	-1.31428	1.43456e-25	5.03252e-23	yes	down	28.49	30.93	30.89	64.11	49.93	68.89	30.1033	60.9767
rna-gnl_WGS_SDRB_TEA002362.1	gene-TEA_002133	TEA_002133	hypothetical protein	2.547	1.34891	0.00262308	0.044766	yes	up	2.59	3.82	4.26	0.93	0.69	1.79	3.55667	1.13667
rna-gnl_WGS_SDRB_TEA002451.1	gene-TEA_002222	TEA_002222	hypothetical protein	0.003	-8.43751	1.277e-09	1.09709e-07	yes	down	0	0	0	1.35	0.39	0.77	0	0.836667
rna-gnl_WGS_SDRB_TEA002548.1	gene-TEA_002319	TEA_002319	hypothetical protein	0.427	-1.22725	0.000518444	0.0125336	yes	down	3	9.79	9.59	11.59	13.47	16.98	7.46	14.0133
rna-gnl_WGS_SDRB_TEA002609.1	gene-TEA_002378	TEA_002378	hypothetical protein	0.344	-1.53974	0.000239675	0.00658013	yes	down	1.68	1.93	3.05	6.6	4.48	4.67	2.22	5.25
rna-gnl_WGS_SDRB_TEA002656.1	gene-TEA_002425	TEA_002425	hypothetical protein	0.328	-1.60831	0.00221118	0.0394978	yes	down	0.47	0.75	0.9	1.65	1.94	1.55	0.706667	1.71333
rna-gnl_WGS_SDRB_TEA002774.1	gene-TEA_002510	TEA_002510	hypothetical protein	2.243	1.16537	1.42512e-11	1.49982e-09	yes	up	36.96	40.14	47.52	12.33	15.59	17.05	41.54	14.99
rna-gnl_WGS_SDRB_TEA002824.1	gene-TEA_002560	TEA_002560	hypothetical protein	2.227	1.15537	0.00096473	0.0206852	yes	up	1.83	2.25	3.07	0.76	1.01	0.8	2.38333	0.856667
rna-gnl_WGS_SDRB_TEA003190.1	gene-TEA_002887	TEA_002887	hypothetical protein	0.033	-4.94329	0.00139388	0.0276782	yes	down	0	0.16	0	0.77	0.51	2.42	0.0533333	1.23333
rna-gnl_WGS_SDRB_TEA003334.1	gene-TEA_003031	TEA_003031	hypothetical protein	100.4	6.64961	0.00248785	0.0430952	yes	up	2.57	3.06	0	0	0	0	1.87667	0
rna-gnl_WGS_SDRB_TEA003407.1	gene-TEA_003104	TEA_003104	hypothetical protein	106.374	6.73301	3.04425e-05	0.00110796	yes	up	1.08	0.48	0.35	0	0	0	0.636667	0
rna-gnl_WGS_SDRB_TEA003496.1	gene-TEA_003193	TEA_003193	hypothetical protein	80.972	6.33935	0.000113528	0.00341369	yes	up	1.73	0.89	1.44	0	0	0	1.35333	0
rna-gnl_WGS_SDRB_TEA003528.1	gene-TEA_003205	TEA_003205	hypothetical protein	7.48	2.90313	0.00187768	0.0345673	yes	up	1.08	1.27	1.27	0.19	0.12	0.12	1.20667	0.143333
rna-gnl_WGS_SDRB_TEA003535.1	gene-TEA_003212	TEA_003212	hypothetical protein	2.625	1.39212	0.0028094	0.046684	yes	up	4.05	8.79	10.27	2.89	1.39	2.83	7.70333	2.37
rna-gnl_WGS_SDRB_TEA003643.1	gene-TEA_003320	TEA_003320	hypothetical protein	2.668	1.41579	6.35292e-49	8.02311e-46	yes	up	54.64	62.71	63.17	17.41	17.48	19.89	60.1733	18.26
rna-gnl_WGS_SDRB_TEA003778.1	gene-TEA_003455	TEA_003455	hypothetical protein	0.298	-1.74548	5.95038e-23	1.66994e-20	yes	down	7.09	7.26	6.54	20.77	17.16	19.07	6.96333	19
rna-gnl_WGS_SDRB_TEA003799.1	gene-TEA_003476	TEA_003476	hypothetical protein	0.076	-3.7258	5.08251e-81	1.06978e-77	yes	down	3.55	4.94	4	40.76	44.43	49.24	4.16333	44.81
rna-gnl_WGS_SDRB_TEA004373.1	gene-TEA_003973	TEA_003973	hypothetical protein	0.012	-6.34287	0.000752296	0.0170877	yes	down	0	0	0	0.15	1.29	0.58	0	0.673333
rna-gnl_WGS_SDRB_TEA004589.1	gene-TEA_004135	TEA_004135	hypothetical protein	0.126	-2.98643	8.19787e-05	0.0025675	yes	down	0.67	0.39	0.34	1.9	4.65	2.29	0.466667	2.94667
rna-gnl_WGS_SDRB_TEA004730.1	gene-TEA_004259	TEA_004259	hypothetical protein	0.426	-1.23228	1.32934e-29	6.457e-27	yes	down	51.05	59.25	51.17	108.15	86.76	113.71	53.8233	102.873
rna-gnl_WGS_SDRB_TEA004833.1	gene-TEA_004352	TEA_004352	hypothetical protein	57.445	5.84411	0.00109588	0.0228381	yes	up	7.02	4.19	3.88	0	0	0	5.03	0
rna-gnl_WGS_SDRB_TEA004834.1	gene-TEA_004353	TEA_004353	hypothetical protein	0.464	-1.10814	2.49179e-08	1.72905e-06	yes	down	15.42	12.54	10.86	23.17	20.87	24.23	12.94	22.7567
rna-gnl_WGS_SDRB_TEA004919.1	gene-TEA_004438	TEA_004438	hypothetical protein	0.465	-1.10609	0.00207787	0.0377033	yes	down	35.68	44.43	32.86	88.54	54.03	57.5	37.6567	66.69
rna-gnl_WGS_SDRB_TEA005037.1	gene-TEA_004556	TEA_004556	hypothetical protein	2.013	1.00968	0.000155469	0.00448269	yes	up	5.53	4.34	5.99	1.74	1.98	2.69	5.28667	2.13667
rna-gnl_WGS_SDRB_TEA005279.1	gene-TEA_004713	TEA_004713	hypothetical protein	0.429	-1.2195	5.14557e-24	1.58496e-21	yes	down	174.16	171.09	145.73	305.16	280.58	358.33	163.66	314.69
rna-gnl_WGS_SDRB_TEA005318.1	gene-TEA_004752	TEA_004752	hypothetical protein	0.156	-2.68345	5.24034e-06	0.000222081	yes	down	2.05	2.2	1.03	5.75	9.68	12.61	1.76	9.34667
rna-gnl_WGS_SDRB_TEA005388.1	gene-TEA_004822	TEA_004822	hypothetical protein	0.019	-5.75588	1.2541e-05	0.00048583	yes	down	0.12	0	0	1.42	3.19	2.06	0.04	2.22333
rna-gnl_WGS_SDRB_TEA005397.1	gene-TEA_004831	TEA_004831	hypothetical protein	0.332	-1.59241	1.43548e-28	5.84794e-26	yes	down	17.69	18.05	16.34	43.95	35.81	48.35	17.36	42.7033
rna-gnl_WGS_SDRB_TEA005524.1	gene-TEA_004928	TEA_004928	hypothetical protein	0.19	-2.39229	5.94241e-10	5.24802e-08	yes	down	4.38	4.12	1.37	15.48	13.93	12.99	3.29	14.1333
rna-gnl_WGS_SDRB_TEA005542.1	gene-TEA_004946	TEA_004946	hypothetical protein	0.371	-1.42968	0.00285667	0.047221	yes	down	1.29	2.78	2.44	4.24	5.4	4.48	2.17	4.70667
rna-gnl_WGS_SDRB_TEA005925.1	gene-TEA_005275	TEA_005275	hypothetical protein	0.131	-2.93686	0.000599621	0.014087	yes	down	2.21	2.85	0.01	11.15	10.09	9.67	1.69	10.3033
rna-gnl_WGS_SDRB_TEA006182.1	gene-TEA_005531	TEA_005531	hypothetical protein	0.384	-1.38259	0.00040514	0.0101518	yes	down	6.24	5.11	8.2	16.54	10.59	14.59	6.51667	13.9067
rna-gnl_WGS_SDRB_TEA006193.1	gene-TEA_005542	TEA_005542	hypothetical protein	0.373	-1.42468	0.00126423	0.0257102	yes	down	3.43	1.81	0.98	3.36	4.46	5.9	2.07333	4.57333
rna-gnl_WGS_SDRB_TEA006330.1	gene-TEA_005679	TEA_005679	hypothetical protein	0.016	-5.98303	1.63063e-09	1.35482e-07	yes	down	0.15	0	0.08	3.75	3.43	4.16	0.0766667	3.78
rna-gnl_WGS_SDRB_TEA006379.1	gene-TEA_005728	TEA_005728	hypothetical protein	0.094	-3.40916	0.000153257	0.00442902	yes	down	0.46	1.09	0	4.78	5.52	2.97	0.516667	4.42333
rna-gnl_WGS_SDRB_TEA006407.1	gene-TEA_005756	TEA_005756	hypothetical protein	0.491	-1.0263	1.18789e-11	1.27135e-09	yes	down	29.85	30.84	25.36	51.03	43.35	48.36	28.6833	47.58
rna-gnl_WGS_SDRB_TEA006784.1	gene-TEA_006106	TEA_006106	hypothetical protein	0.008	-7.00174	0.0014333	0.028151	yes	down	0	0	0	0	9.03	3.38	0	4.13667
rna-gnl_WGS_SDRB_TEA006793.1	gene-TEA_006115	TEA_006115	hypothetical protein	0.06	-4.06297	0.000656196	0.0152336	yes	down	0	0.43	0	1.69	1.37	2.66	0.143333	1.90667
rna-gnl_WGS_SDRB_TEA006847.1	gene-TEA_006169	TEA_006169	hypothetical protein	0.476	-1.0713	9.46586e-16	1.4943e-13	yes	down	127.8	103.76	93.14	181.1	173.06	201.9	108.233	185.353
rna-gnl_WGS_SDRB_TEA007023.1	gene-TEA_006345	TEA_006345	hypothetical protein	0.021	-5.58942	0.000536375	0.0128851	yes	down	0	0	0.19	1.2	2.56	3.93	0.0633333	2.56333
rna-gnl_WGS_SDRB_TEA007038.1	gene-TEA_006360	TEA_006360	hypothetical protein	0.23	-2.11718	2.38451e-14	3.38359e-12	yes	down	13.5	11.08	7.47	40.48	31.11	42.53	10.6833	38.04
rna-gnl_WGS_SDRB_TEA007101.1	gene-TEA_006422	TEA_006422	hypothetical protein	2.194	1.13338	0.00165954	0.0315638	yes	up	3.26	3.69	4.42	1.73	1.32	1.14	3.79	1.39667
rna-gnl_WGS_SDRB_TEA007156.1	gene-TEA_006477	TEA_006477	hypothetical protein	0.073	-3.7831	0.00257336	0.0442163	yes	down	0	0.55	0	2.12	1.15	3.33	0.183333	2.2
rna-gnl_WGS_SDRB_TEA007244.1	gene-TEA_006565	TEA_006565	hypothetical protein	0.468	-1.09451	0.000316553	0.00820894	yes	down	4.34	5.59	4.08	7.86	7.48	8.97	4.67	8.10333
rna-gnl_WGS_SDRB_TEA007455.1	gene-TEA_006693	TEA_006693	hypothetical protein	3.099	1.63177	0.00113547	0.0234694	yes	up	4.6	3.97	5	0.42	1.2	1.94	4.52333	1.18667
rna-gnl_WGS_SDRB_TEA007479.1	gene-TEA_006717	TEA_006717	hypothetical protein	0.256	-1.96588	4.66767e-09	3.61644e-07	yes	down	0.65	0.7	0.57	1.46	2.13	2.47	0.64	2.02
rna-gnl_WGS_SDRB_TEA007481.1	gene-TEA_006719	TEA_006719	hypothetical protein	0.376	-1.41273	3.5393e-09	2.77626e-07	yes	down	11.77	10.91	10.35	23.81	24.18	23.73	11.01	23.9067
rna-gnl_WGS_SDRB_TEA007536.1	gene-TEA_006773	TEA_006773	hypothetical protein	0.255	-1.97322	0.00284163	0.0470896	yes	down	2.79	5.03	7.98	15.67	24.54	7.76	5.26667	15.99
rna-gnl_WGS_SDRB_TEA007602.1	gene-TEA_006839	TEA_006839	hypothetical protein	3.581	1.84037	0.000113029	0.00340678	yes	up	1.33	1.9	2.72	0.52	0.54	0.27	1.98333	0.443333
rna-gnl_WGS_SDRB_TEA007703.1	gene-TEA_006939	TEA_006939	hypothetical protein	0.219	-2.18979	0.00044247	0.0108715	yes	down	0.32	0.14	0.15	0.6	1.18	0.49	0.203333	0.756667
rna-gnl_WGS_SDRB_TEA007812.1	gene-TEA_007047	TEA_007047	hypothetical protein	2.402	1.26441	3.93462e-07	2.13263e-05	yes	up	9.79	9.32	10.26	4.04	3.17	2.68	9.79	3.29667
rna-gnl_WGS_SDRB_TEA008035.1	gene-TEA_007242	TEA_007242	hypothetical protein	2.355	1.23585	1.08796e-05	0.000430715	yes	up	3.2	4.78	3.82	1.11	1.41	1.54	3.93333	1.35333
rna-gnl_WGS_SDRB_TEA008062.1	gene-TEA_007269	TEA_007269	hypothetical protein	0.361	-1.47167	3.44173e-06	0.000151978	yes	down	9.19	6.65	6.48	20.25	12.1	18.51	7.44	16.9533
rna-gnl_WGS_SDRB_TEA008238.1	gene-TEA_007379	TEA_007379	hypothetical protein	0.043	-4.53297	0.00248788	0.0430952	yes	down	0	0	0.45	2.2	4.56	0.73	0.15	2.49667
rna-gnl_WGS_SDRB_TEA008426.1	gene-TEA_007567	TEA_007567	hypothetical protein	0.49	-1.03014	0.000150016	0.00435529	yes	down	3.83	4.29	3.6	5.62	5.25	8.66	3.90667	6.51
rna-gnl_WGS_SDRB_TEA008430.1	gene-TEA_007571	TEA_007571	hypothetical protein	5.364	2.42324	0.00142984	0.0281449	yes	up	0.96	0.73	1.17	0.09	0.15	0.19	0.953333	0.143333
rna-gnl_WGS_SDRB_TEA008514.1	gene-TEA_007655	TEA_007655	hypothetical protein	0.149	-2.74628	0.00273949	0.0459598	yes	down	0.16	0.2	0.11	0.92	0.62	1.04	0.156667	0.86
rna-gnl_WGS_SDRB_TEA008613.1	gene-TEA_007753	TEA_007753	hypothetical protein	0.335	-1.57736	6.49178e-07	3.29256e-05	yes	down	2.45	1.79	2.01	5.11	4.24	5.87	2.08333	5.07333
rna-gnl_WGS_SDRB_TEA008723.1	gene-TEA_007862	TEA_007862	hypothetical protein	9.851	3.30026	0.0026832	0.0454848	yes	up	0.25	0.59	0.54	0.05	0.05	0	0.46	0.0333333
rna-gnl_WGS_SDRB_TEA008868.1	gene-TEA_007927	TEA_007927	hypothetical protein	4.719	2.23863	4.4325e-12	4.99805e-10	yes	up	92.45	78.81	75.37	11.01	18.3	13.24	82.21	14.1833
rna-gnl_WGS_SDRB_TEA008902.1	gene-TEA_007961	TEA_007961	hypothetical protein	0.472	-1.0842	0.00261318	0.0446574	yes	down	3.11	3.16	2.77	6.66	3.59	5.35	3.01333	5.2
rna-gnl_WGS_SDRB_TEA008904.1	gene-TEA_007963	TEA_007963	hypothetical protein	0.465	-1.10452	1.68815e-07	9.75358e-06	yes	down	19.43	14.61	17.14	27.31	29.97	32.39	17.06	29.89
rna-gnl_WGS_SDRB_TEA008983.1	gene-TEA_007999	TEA_007999	hypothetical protein	0.066	-3.93044	3.44463e-25	1.17574e-22	yes	down	1.01	0.79	0.64	11.19	8.37	10.5	0.813333	10.02
rna-gnl_WGS_SDRB_TEA009204.1	gene-TEA_008220	TEA_008220	hypothetical protein	49.828	5.6389	0.00245845	0.0427655	yes	up	0.29	0.14	0.27	0	0	0	0.233333	0
rna-gnl_WGS_SDRB_TEA009332.1	gene-TEA_008348	TEA_008348	hypothetical protein	0.411	-1.28325	4.04499e-05	0.00140427	yes	down	13.56	14.6	14.8	30.11	27.58	27.9	14.32	28.53
rna-gnl_WGS_SDRB_TEA009673.1	gene-TEA_008579	TEA_008579	hypothetical protein	2.287	1.19325	8.70779e-35	6.10948e-32	yes	up	90.17	111.98	111.56	37.64	35.92	37.37	104.57	36.9767
rna-gnl_WGS_SDRB_TEA009696.1	gene-TEA_008602	TEA_008602	hypothetical protein	0.175	-2.51125	0.00027886	0.00746128	yes	down	0.46	0.32	0.35	2.44	1.16	1.61	0.376667	1.73667
rna-gnl_WGS_SDRB_TEA009745.1	gene-TEA_008651	TEA_008651	hypothetical protein	0.129	-2.94906	4.44034e-30	2.43813e-27	yes	down	3.3	4.95	4.27	25.71	23.26	29.95	4.17333	26.3067
rna-gnl_WGS_SDRB_TEA009759.1	gene-TEA_008665	TEA_008665	hypothetical protein	0.352	-1.50672	1.20817e-13	1.62319e-11	yes	down	3.55	2.99	3.28	8.03	7.02	7.58	3.27333	7.54333
rna-gnl_WGS_SDRB_TEA009770.1	gene-TEA_008676	TEA_008676	hypothetical protein	0.089	-3.49707	1.24748e-179	1.57544e-175	yes	down	21.92	26.17	25.26	243.1	210.62	220.05	24.45	224.59
rna-gnl_WGS_SDRB_TEA009819.1	gene-TEA_008725	TEA_008725	hypothetical protein	0.454	-1.13906	4.52853e-08	2.93286e-06	yes	down	18.49	13.49	14.47	30.23	22.16	31.28	15.4833	27.89
rna-gnl_WGS_SDRB_TEA009826.1	gene-TEA_008732	TEA_008732	hypothetical protein	0.444	-1.17101	8.31594e-24	2.44237e-21	yes	down	105.3	99.47	95.35	184.95	155.59	213.08	100.04	184.54
rna-gnl_WGS_SDRB_TEA009858.1	gene-TEA_008764	TEA_008764	hypothetical protein	0.139	-2.84489	0.00103055	0.0217639	yes	down	0.25	0.68	0.37	3.47	1.84	2.32	0.433333	2.54333
rna-gnl_WGS_SDRB_TEA009875.1	gene-TEA_008781	TEA_008781	hypothetical protein	0.236	-2.08583	3.18445e-07	1.76388e-05	yes	down	3.02	4.33	2.37	11.42	12.71	9.31	3.24	11.1467
rna-gnl_WGS_SDRB_TEA009913.1	gene-TEA_008819	TEA_008819	hypothetical protein	0.484	-1.04612	6.06746e-24	1.82443e-21	yes	down	448.46	424.57	402.04	791.83	582.75	770.36	425.023	714.98
rna-gnl_WGS_SDRB_TEA010182.1	gene-TEA_009054	TEA_009054	hypothetical protein	950.191	9.89207	6.17246e-16	1.01236e-13	yes	up	11.08	9.06	10.92	0	0	0	10.3533	0
rna-gnl_WGS_SDRB_TEA010303.1	gene-TEA_009174	TEA_009174	hypothetical protein	0.448	-1.15859	4.58355e-88	1.15771e-84	yes	down	210.27	218.57	211.85	377.19	375.71	407.9	213.563	386.933
rna-gnl_WGS_SDRB_TEA010328.1	gene-TEA_009198	TEA_009198	hypothetical protein	0.415	-1.26971	3.70014e-31	2.22519e-28	yes	down	36.51	36.53	35.25	68.16	67.48	76.73	36.0967	70.79
rna-gnl_WGS_SDRB_TEA010380.1	gene-TEA_009250	TEA_009250	hypothetical protein	4.081	2.02892	9.5435e-103	3.01312e-99	yes	up	29.04	30.41	31.53	6.24	5.1	6.76	30.3267	6.03333
rna-gnl_WGS_SDRB_TEA010668.1	gene-TEA_009504	TEA_009504	hypothetical protein	0.474	-1.07846	0.000651896	0.0151617	yes	down	1.38	3.14	2.58	4.17	3.83	4.06	2.36667	4.02
rna-gnl_WGS_SDRB_TEA010806.1	gene-TEA_009642	TEA_009642	hypothetical protein	0.003	-8.50239	1.56249e-09	1.3068e-07	yes	down	0	0	0	2.42	8.91	8.02	0	6.45
rna-gnl_WGS_SDRB_TEA010854.1	gene-TEA_009690	TEA_009690	hypothetical protein	0.344	-1.53834	3.072e-17	5.79049e-15	yes	down	16.64	13.08	16.3	33.83	35.18	39.74	15.34	36.25
rna-gnl_WGS_SDRB_TEA011103.1	gene-TEA_009882	TEA_009882	hypothetical protein	0.13	-2.94544	0.00178311	0.033312	yes	down	0.13	0.04	0.26	1.14	0.53	0.99	0.143333	0.886667
rna-gnl_WGS_SDRB_TEA011104.1	gene-TEA_009883	TEA_009883	hypothetical protein	0.06	-4.05878	4.33004e-05	0.00148195	yes	down	0.18	0.08	0.21	2.61	1.23	2.07	0.156667	1.97
rna-gnl_WGS_SDRB_TEA011168.1	gene-TEA_009947	TEA_009947	hypothetical protein	103.548	6.69416	0.0023209	0.0408227	yes	up	0.55	0	0.52	0	0	0	0.356667	0
rna-gnl_WGS_SDRB_TEA011192.1	gene-TEA_009971	TEA_009971	hypothetical protein	505.533	8.98166	7.22677e-12	7.93625e-10	yes	up	4.14	2.62	6.9	0	0	0	4.55333	0
rna-gnl_WGS_SDRB_TEA011239.1	gene-TEA_010018	TEA_010018	hypothetical protein	14.908	3.89805	7.33824e-05	0.00234619	yes	up	1.39	0.96	0.69	0.08	0.08	0	1.01333	0.0533333
rna-gnl_WGS_SDRB_TEA011255.1	gene-TEA_010034	TEA_010034	hypothetical protein	0.01	-6.68671	0.00292674	0.0481274	yes	down	0	0	0	0.44	0.83	0	0	0.423333
rna-gnl_WGS_SDRB_TEA011367.1	gene-TEA_010145	TEA_010145	hypothetical protein	0.281	-1.83102	8.26858e-20	1.86471e-17	yes	down	19.67	26.66	14.47	62.1	48.66	65.37	20.2667	58.71
rna-gnl_WGS_SDRB_TEA011837.1	gene-TEA_010593	TEA_010593	hypothetical protein	59.106	5.88523	0.000896385	0.0195517	yes	up	0.36	0.2	0.23	0	0	0	0.263333	0
rna-gnl_WGS_SDRB_TEA012075.1	gene-TEA_010828	TEA_010828	hypothetical protein	0.486	-1.04149	2.42423e-08	1.70879e-06	yes	down	20.5	19.54	17.04	29.16	36.11	29.74	19.0267	31.67
rna-gnl_WGS_SDRB_TEA012350.1	gene-TEA_011062	TEA_011062	hypothetical protein	0.155	-2.68577	1.98481e-122	1.25331e-118	yes	down	39.69	35.75	39.64	217.53	177.02	209.06	38.36	201.203
rna-gnl_WGS_SDRB_TEA012416.1	gene-TEA_011128	TEA_011128	hypothetical protein	0.41	-1.28626	3.43044e-06	0.000151978	yes	down	10.07	5.49	7.8	17	14.8	14.55	7.78667	15.45
rna-gnl_WGS_SDRB_TEA012960.1	gene-TEA_011623	TEA_011623	hypothetical protein	6.617	2.7262	4.94506e-06	0.000210984	yes	up	4.86	5.51	6.16	0.94	0.88	0.16	5.51	0.66
rna-gnl_WGS_SDRB_TEA013060.1	gene-TEA_011723	TEA_011723	hypothetical protein	543.045	9.08493	4.75415e-11	4.69064e-09	yes	up	0.59	2.3	3.35	0	0	0	2.08	0
rna-gnl_WGS_SDRB_TEA013303.1	gene-TEA_011921	TEA_011921	hypothetical protein	4.028	2.0101	0.000535765	0.0128851	yes	up	0.56	1.12	1.02	0.21	0.18	0.15	0.9	0.18
rna-gnl_WGS_SDRB_TEA013346.1	gene-TEA_011964	TEA_011964	hypothetical protein	3.595	1.84618	0.000204907	0.00573785	yes	up	1.24	1.5	1.53	0.36	0.27	0.36	1.42333	0.33
rna-gnl_WGS_SDRB_TEA013356.1	gene-TEA_011974	TEA_011974	hypothetical protein	0.429	-1.22146	1.21148e-15	1.86583e-13	yes	down	17.78	17.96	14.99	31.39	32.27	32.36	16.91	32.0067
rna-gnl_WGS_SDRB_TEA013395.1	gene-TEA_012013	TEA_012013	hypothetical protein	4.341	2.11811	2.94859e-13	3.79977e-11	yes	up	171.08	143.65	106.76	33.31	18.14	29.44	140.497	26.9633
rna-gnl_WGS_SDRB_TEA013414.1	gene-TEA_012032	TEA_012032	hypothetical protein	0.014	-6.14605	0.00113748	0.0234725	yes	down	0	0	0	0.3	0.11	0.06	0	0.156667
rna-gnl_WGS_SDRB_TEA013449.1	gene-TEA_012067	TEA_012067	hypothetical protein	0.019	-5.75105	0.000207235	0.00579021	yes	down	0.14	0	0.04	2.23	1.24	1.19	0.06	1.55333
rna-gnl_WGS_SDRB_TEA013452.1	gene-TEA_012070	TEA_012070	hypothetical protein	66.59	6.05723	0.00137544	0.0274414	yes	up	1.35	0.15	0.96	0	0	0	0.82	0
rna-gnl_WGS_SDRB_TEA013466.1	gene-TEA_012084	TEA_012084	hypothetical protein	99.386	6.63497	0.00296558	0.0485763	yes	up	0	1.72	0.58	0	0	0	0.766667	0
rna-gnl_WGS_SDRB_TEA013703.1	gene-TEA_012292	TEA_012292	hypothetical protein	0.037	-4.73834	1.37282e-10	1.28425e-08	yes	down	0.67	0.31	0.34	11.31	6.01	11.72	0.44	9.68
rna-gnl_WGS_SDRB_TEA014148.1	gene-TEA_012621	TEA_012621	hypothetical protein	0.431	-1.21265	1.88461e-05	0.000708357	yes	down	13.78	15.76	12.98	26.68	22.38	32.43	14.1733	27.1633
rna-gnl_WGS_SDRB_TEA014249.1	gene-TEA_012722	TEA_012722	hypothetical protein	2.797	1.48389	5.68878e-08	3.62847e-06	yes	up	9.28	10.36	11.38	2.76	3.47	2.71	10.34	2.98
rna-gnl_WGS_SDRB_TEA014260.1	gene-TEA_012733	TEA_012733	hypothetical protein	2.888	1.52987	2.96568e-09	2.35557e-07	yes	up	10.88	12.72	14.67	4.59	2.73	3.43	12.7567	3.58333
rna-gnl_WGS_SDRB_TEA014393.1	gene-TEA_012852	TEA_012852	hypothetical protein	0.143	-2.8105	7.94129e-05	0.00251986	yes	down	0.43	0.72	0.26	3.28	2.52	2.3	0.47	2.7
rna-gnl_WGS_SDRB_TEA014413.1	gene-TEA_012872	TEA_012872	hypothetical protein	2.903	1.53766	0.0029414	0.0482939	yes	up	1.58	1.3	2.27	0.18	0.61	0.63	1.71667	0.473333
rna-gnl_WGS_SDRB_TEA014481.1	gene-TEA_012940	TEA_012940	hypothetical protein	0.097	-3.36908	0.000823769	0.0183158	yes	down	0.96	0	0.5	1.72	5.04	6.42	0.486667	4.39333
rna-gnl_WGS_SDRB_TEA014492.1	gene-TEA_012951	TEA_012951	hypothetical protein	0.399	-1.32732	1.03884e-15	1.6197e-13	yes	down	82.22	62.84	62.56	162.15	122.81	140.78	69.2067	141.913
rna-gnl_WGS_SDRB_TEA014601.1	gene-TEA_013060	TEA_013060	hypothetical protein	51.155	5.67679	0.00191072	0.0350224	yes	up	0.67	0.45	0.56	0	0	0	0.56	0
rna-gnl_WGS_SDRB_TEA014939.1	gene-TEA_013371	TEA_013371	hypothetical protein	0.321	-1.63888	5.65518e-07	2.90322e-05	yes	down	11	13.28	15.89	32.84	31.79	38.88	13.39	34.5033
rna-gnl_WGS_SDRB_TEA014958.1	gene-TEA_013390	TEA_013390	hypothetical protein	0.015	-6.04772	0.000717448	0.0163845	yes	down	0	0	0	0.32	0.35	0.52	0	0.396667
rna-gnl_WGS_SDRB_TEA014974.1	gene-TEA_013406	TEA_013406	hypothetical protein	4.934	2.30272	3.36071e-05	0.00120918	yes	up	3	3.65	2.88	0.9	0.42	0.24	3.17667	0.52
rna-gnl_WGS_SDRB_TEA014979.1	gene-TEA_013411	TEA_013411	hypothetical protein	2.848	1.5101	6.97964e-29	3.03951e-26	yes	up	71.09	79.7	86.52	24.65	17.71	25.42	79.1033	22.5933
rna-gnl_WGS_SDRB_TEA015067.1	gene-TEA_013499	TEA_013499	hypothetical protein	0.124	-3.00762	3.7973e-20	8.71928e-18	yes	down	1.69	1.77	1.93	9.98	12.96	12.16	1.79667	11.7
rna-gnl_WGS_SDRB_TEA015127.1	gene-TEA_013550	TEA_013550	hypothetical protein	0.29	-1.78654	1.30708e-17	2.66243e-15	yes	down	14.26	14.45	13.37	42.65	29.46	46.83	14.0267	39.6467
rna-gnl_WGS_SDRB_TEA015199.1	gene-TEA_013604	TEA_013604	hypothetical protein	0.386	-1.37241	2.84281e-05	0.0010467	yes	down	2.97	1.68	2.16	4.56	4.63	5.15	2.27	4.78
rna-gnl_WGS_SDRB_TEA015411.1	gene-TEA_013816	TEA_013816	hypothetical protein	0.371	-1.4311	4.27456e-21	1.0585e-18	yes	down	14.62	14.53	14.66	32.81	30.78	32.24	14.6033	31.9433
rna-gnl_WGS_SDRB_TEA015903.1	gene-TEA_014288	TEA_014288	hypothetical protein	2.451	1.29362	0.00147318	0.0286296	yes	up	6.81	10.19	6.01	3.12	2.21	2.3	7.67	2.54333
rna-gnl_WGS_SDRB_TEA016450.1	gene-TEA_014663	TEA_014663	hypothetical protein	0.494	-1.0165	1.82693e-17	3.66227e-15	yes	down	100.18	118.84	112.67	197.43	178.78	167.62	110.563	181.277
rna-gnl_WGS_SDRB_TEA016590.1	gene-TEA_014800	TEA_014800	hypothetical protein	0.135	-2.89224	1.4744e-24	4.90004e-22	yes	down	1.75	2.25	2.27	11.78	13.37	12.43	2.09	12.5267
rna-gnl_WGS_SDRB_TEA016652.1	gene-TEA_014861	TEA_014861	hypothetical protein	2.075	1.05344	0.00105896	0.0223003	yes	up	3.13	3.48	3.71	1.32	1.38	1.33	3.44	1.34333
rna-gnl_WGS_SDRB_TEA016873.1	gene-TEA_015041	TEA_015041	hypothetical protein	0.027	-5.22567	0.00222058	0.0395293	yes	down	0	0.05	0	0.67	0.3	0.22	0.0166667	0.396667
rna-gnl_WGS_SDRB_TEA016893.1	gene-TEA_015061	TEA_015061	hypothetical protein	0.122	-3.03998	3.51874e-11	3.55505e-09	yes	down	0.97	3.03	2.08	15.34	10.57	14.99	2.02667	13.6333
rna-gnl_WGS_SDRB_TEA016897.1	gene-TEA_015065	TEA_015065	hypothetical protein	0.212	-2.23946	0.00245275	0.0427252	yes	down	0.3	0.34	0.39	1.02	1.48	1.58	0.343333	1.36
rna-gnl_WGS_SDRB_TEA017121.1	gene-TEA_015289	TEA_015289	hypothetical protein	3.585	1.84211	0.000108327	0.00327288	yes	up	18.51	13	9.08	3.76	3	2.39	13.53	3.05
rna-gnl_WGS_SDRB_TEA017256.1	gene-TEA_015416	TEA_015416	hypothetical protein	0.368	-1.44274	6.02032e-120	2.53435e-116	yes	down	315.82	328.88	305.47	725.84	659.85	711.59	316.723	699.093
rna-gnl_WGS_SDRB_TEA017282.1	gene-TEA_015442	TEA_015442	hypothetical protein	109.455	6.7742	0.00228724	0.040456	yes	up	2.37	0.67	0	0	0	0	1.01333	0
rna-gnl_WGS_SDRB_TEA017383.1	gene-TEA_015543	TEA_015543	hypothetical protein	0.012	-6.3418	0.000240517	0.00658892	yes	down	0	0	0	0.4	0.85	0.77	0	0.673333
rna-gnl_WGS_SDRB_TEA017454.1	gene-TEA_015588	TEA_015588	hypothetical protein	2.247	1.16786	0.00215078	0.0387627	yes	up	1.67	2.49	1.87	0.84	0.71	0.63	2.01	0.726667
rna-gnl_WGS_SDRB_TEA017496.1	gene-TEA_015630	TEA_015630	hypothetical protein	0.265	-1.91667	4.24092e-32	2.67793e-29	yes	down	14.58	12.34	12.1	44.92	32.07	43.15	13.0067	40.0467
rna-gnl_WGS_SDRB_TEA017538.1	gene-TEA_015672	TEA_015672	hypothetical protein	2.047	1.03378	9.71892e-05	0.00300834	yes	up	138.69	123.52	100.46	30.94	64.51	47.71	120.89	47.72
rna-gnl_WGS_SDRB_TEA017561.1	gene-TEA_015695	TEA_015695	hypothetical protein	2.198	1.13588	1.39701e-41	1.35714e-38	yes	up	45.23	48.65	51.55	18.75	16.21	18.67	48.4767	17.8767
rna-gnl_WGS_SDRB_TEA017678.1	gene-TEA_015812	TEA_015812	hypothetical protein	0.443	-1.17514	6.84186e-08	4.25645e-06	yes	down	28.92	37.07	29.9	59.28	55.04	63.87	31.9633	59.3967
rna-gnl_WGS_SDRB_TEA017688.1	gene-TEA_015822	TEA_015822	hypothetical protein	0.067	-3.89155	0.00259021	0.0443248	yes	down	0.35	0	0	1.55	2.25	0.52	0.116667	1.44
rna-gnl_WGS_SDRB_TEA018153.1	gene-TEA_016235	TEA_016235	hypothetical protein	0.008	-6.94261	0.00201056	0.0365839	yes	down	0	0	0	0.26	0	1.41	0	0.556667
rna-gnl_WGS_SDRB_TEA018163.1	gene-TEA_016245	TEA_016245	hypothetical protein	2.692	1.42869	0.000854348	0.0188299	yes	up	37.17	33.9	24.69	10.41	11.09	7.32	31.92	9.60667
rna-gnl_WGS_SDRB_TEA018181.1	gene-TEA_016263	TEA_016263	hypothetical protein	0.063	-3.98211	1.92339e-68	2.69895e-65	yes	down	7.3	4.84	4.91	77.19	68.97	73.59	5.68333	73.25
rna-gnl_WGS_SDRB_TEA018259.1	gene-TEA_016341	TEA_016341	hypothetical protein	0.388	-1.36483	0.000495291	0.0120521	yes	down	8.01	6.35	6.26	15.93	12.6	15.18	6.87333	14.57
rna-gnl_WGS_SDRB_TEA018262.1	gene-TEA_016344	TEA_016344	hypothetical protein	0.369	-1.44002	3.96261e-15	5.9576e-13	yes	down	25.76	26.37	22.76	55.48	48.92	62.34	24.9633	55.58
rna-gnl_WGS_SDRB_TEA018281.1	gene-TEA_016363	TEA_016363	hypothetical protein	2.5	1.32198	0.000265917	0.00716048	yes	up	4.05	5.58	6.22	2.46	0.95	1.73	5.28333	1.71333
rna-gnl_WGS_SDRB_TEA018321.1	gene-TEA_016386	TEA_016386	hypothetical protein	0.337	-1.56762	7.31009e-29	3.0773e-26	yes	down	85.56	80.74	67.51	195.99	173.58	198.19	77.9367	189.253
rna-gnl_WGS_SDRB_TEA018449.1	gene-TEA_016512	TEA_016512	hypothetical protein	2.14	1.09745	6.79022e-12	7.54313e-10	yes	up	33.86	37.34	35	11.13	15.75	13.11	35.4	13.33
rna-gnl_WGS_SDRB_TEA018483.1	gene-TEA_016546	TEA_016546	hypothetical protein	0.47	-1.09042	3.21153e-05	0.00116213	yes	down	10.58	9.16	6.94	16.13	14.02	16.19	8.89333	15.4467
rna-gnl_WGS_SDRB_TEA018671.1	gene-TEA_016733	TEA_016733	hypothetical protein	0.493	-1.02067	0.000297031	0.00779877	yes	down	3.49	2.51	3.21	5.42	5.18	4.53	3.07	5.04333
rna-gnl_WGS_SDRB_TEA018780.1	gene-TEA_016842	TEA_016842	hypothetical protein	4.228	2.08005	1.5538e-09	1.3068e-07	yes	up	3.43	3.97	4.11	0.63	0.48	1.1	3.83667	0.736667
rna-gnl_WGS_SDRB_TEA018796.1	gene-TEA_016858	TEA_016858	hypothetical protein	3.036	1.60194	5.42036e-05	0.00182058	yes	up	4.18	4.18	3.34	0.95	1.2	0.97	3.9	1.04
rna-gnl_WGS_SDRB_TEA018831.1	gene-TEA_016893	TEA_016893	hypothetical protein	0.225	-2.14894	0.00290973	0.0479725	yes	down	1.25	0.51	1.68	5.62	2.81	4.04	1.14667	4.15667
rna-gnl_WGS_SDRB_TEA018989.1	gene-TEA_017034	TEA_017034	hypothetical protein	0.356	-1.48871	0.00275356	0.0460592	yes	down	2.06	1.47	2.36	4.06	5.44	3.77	1.96333	4.42333
rna-gnl_WGS_SDRB_TEA019057.1	gene-TEA_017102	TEA_017102	hypothetical protein	30.983	4.95339	0.00266438	0.0452264	yes	up	0.9	0.62	0.62	0.05	0	0	0.713333	0.0166667
rna-gnl_WGS_SDRB_TEA019207.1	gene-TEA_017235	TEA_017235	hypothetical protein	0.294	-1.76672	1.33819e-68	2.11251e-65	yes	down	38.13	36.03	39	112.59	90.74	109.72	37.72	104.35
rna-gnl_WGS_SDRB_TEA019232.1	gene-TEA_017260	TEA_017260	hypothetical protein	0.006	-7.48532	8.72354e-07	4.3035e-05	yes	down	0	0	0.05	1.16	4.05	3.72	0.0166667	2.97667
rna-gnl_WGS_SDRB_TEA019236.1	gene-TEA_017264	TEA_017264	hypothetical protein	0.01	-6.67238	0.000315313	0.0081936	yes	down	0	0	0	0.51	0.13	1.84	0	0.826667
rna-gnl_WGS_SDRB_TEA019265.1	gene-TEA_017293	TEA_017293	hypothetical protein	0.123	-3.02354	8.24227e-06	0.000332561	yes	down	0.34	0.41	0.11	2.6	0.98	1.92	0.286667	1.83333
rna-gnl_WGS_SDRB_TEA019283.1	gene-TEA_017311	TEA_017311	hypothetical protein	0.407	-1.29808	0.00235672	0.0413374	yes	down	620.41	566.08	748.33	1440.06	1632.97	721.15	644.94	1264.73
rna-gnl_WGS_SDRB_TEA019358.1	gene-TEA_017368	TEA_017368	hypothetical protein	0.001	-9.9961	5.43284e-15	8.07192e-13	yes	down	0	0	0	3.1	6.5	8.29	0	5.96333
rna-gnl_WGS_SDRB_TEA019582.1	gene-TEA_017591	TEA_017591	hypothetical protein	0.009	-6.77369	0.00273218	0.0459598	yes	down	0	0	0	2.48	0	0.68	0	1.05333
rna-gnl_WGS_SDRB_TEA019622.1	gene-TEA_017631	TEA_017631	hypothetical protein	0.444	-1.17158	2.40156e-33	1.59628e-30	yes	down	51.01	50.25	50.88	87.65	87.64	103.37	50.7133	92.8867
rna-gnl_WGS_SDRB_TEA019769.1	gene-TEA_017727	TEA_017727	hypothetical protein	0.142	-2.81238	0.00233041	0.0409329	yes	down	0	0.8	2.46	7.2	4.75	6.01	1.08667	5.98667
rna-gnl_WGS_SDRB_TEA020046.1	gene-TEA_017982	TEA_017982	hypothetical protein	0.148	-2.75664	1.65986e-10	1.5301e-08	yes	down	1.48	0.47	0.79	5.48	4.83	4.75	0.913333	5.02
rna-gnl_WGS_SDRB_TEA020447.1	gene-TEA_018255	TEA_018255	hypothetical protein	100.691	6.65379	0.00308071	0.0499438	yes	up	0	0.31	1.22	0	0	0	0.51	0
rna-gnl_WGS_SDRB_TEA020473.1	gene-TEA_018281	TEA_018281	hypothetical protein	0.06	-4.05762	3.00974e-40	2.715e-37	yes	down	8.39	4.86	4.59	75.51	83.84	83.98	5.94667	81.11
rna-gnl_WGS_SDRB_TEA020590.1	gene-TEA_018397	TEA_018397	hypothetical protein	0.207	-2.27263	0.000773466	0.0174119	yes	down	0.51	1.07	1.92	4.43	3.57	5.74	1.16667	4.58
rna-gnl_WGS_SDRB_TEA020789.1	gene-TEA_018561	TEA_018561	hypothetical protein	0.467	-1.09974	1.14449e-18	2.4498e-16	yes	down	34.99	37.53	40.42	71.67	53.22	72.05	37.6467	65.6467
rna-gnl_WGS_SDRB_TEA021016.1	gene-TEA_018687	TEA_018687	hypothetical protein	0.04	-4.64152	0.000364244	0.00925751	yes	down	0.47	0	0	3.89	3.27	2.15	0.156667	3.10333
rna-gnl_WGS_SDRB_TEA021026.1	gene-TEA_018697	TEA_018697	hypothetical protein	0.052	-4.26991	0.000392743	0.0099199	yes	down	0.13	0	0	0.8	0.34	0.81	0.0433333	0.65
rna-gnl_WGS_SDRB_TEA021043.1	gene-TEA_018714	TEA_018714	hypothetical protein	0.088	-3.49925	5.84585e-22	1.53807e-19	yes	down	4.43	2.41	4.46	38.1	27.84	38.81	3.76667	34.9167
rna-gnl_WGS_SDRB_TEA021115.1	gene-TEA_018736	TEA_018736	hypothetical protein	0.081	-3.62136	0.00153804	0.0296096	yes	down	0.08	0.08	0.43	4.18	0.9	0.94	0.196667	2.00667
rna-gnl_WGS_SDRB_TEA021195.1	gene-TEA_018801	TEA_018801	hypothetical protein	0.027	-5.21781	2.74121e-48	3.14716e-45	yes	down	2.01	1.85	4.55	84.56	84.72	84.14	2.80333	84.4733
rna-gnl_WGS_SDRB_TEA021204.1	gene-TEA_018810	TEA_018810	hypothetical protein	0.226	-2.14371	1.35163e-09	1.15336e-07	yes	down	15.4	11.2	8.7	34.77	36.85	59.31	11.7667	43.6433
rna-gnl_WGS_SDRB_TEA021338.1	gene-TEA_018943	TEA_018943	hypothetical protein	0.418	-1.2591	3.73691e-29	1.68548e-26	yes	down	16.01	19.37	19.68	39.59	29.82	37.41	18.3533	35.6067
rna-gnl_WGS_SDRB_TEA021345.1	gene-TEA_018950	TEA_018950	hypothetical protein	0.007	-7.223	1.04465e-06	5.07419e-05	yes	down	0	0	0	1.59	1.65	2.43	0	1.89
rna-gnl_WGS_SDRB_TEA021471.1	gene-TEA_019076	TEA_019076	hypothetical protein	2.663	1.41308	2.97374e-18	6.25922e-16	yes	up	44.01	45.74	38.76	12.56	12.94	13.72	42.8367	13.0733
rna-gnl_WGS_SDRB_TEA021502.1	gene-TEA_019107	TEA_019107	hypothetical protein	2.015	1.01065	0.000322686	0.00831675	yes	up	2.15	3.26	4.71	1.59	1.1	1.36	3.37333	1.35
rna-gnl_WGS_SDRB_TEA021653.1	gene-TEA_019257	TEA_019257	hypothetical protein	0.004	-7.93997	3.89508e-08	2.589e-06	yes	down	0	0	0	0.31	0.96	0.63	0	0.633333
rna-gnl_WGS_SDRB_TEA021705.1	gene-TEA_019309	TEA_019309	hypothetical protein	0.008	-6.92366	0.00146874	0.0286245	yes	down	0	0	0	0.77	0	1.21	0	0.66
rna-gnl_WGS_SDRB_TEA021787.1	gene-TEA_019391	TEA_019391	hypothetical protein	0.279	-1.84154	1.29141e-07	7.76632e-06	yes	down	7.12	5.51	3.71	17.33	14.65	15.96	5.44667	15.98
rna-gnl_WGS_SDRB_TEA021814.1	gene-TEA_019418	TEA_019418	hypothetical protein	0.272	-1.87648	1.63418e-14	2.34523e-12	yes	down	3.4	4.52	4.28	11.45	11.22	13.75	4.06667	12.14
rna-gnl_WGS_SDRB_TEA021880.1	gene-TEA_019483	TEA_019483	hypothetical protein	0.471	-1.08572	1.4343e-06	6.75888e-05	yes	down	12.7	11.73	10.48	22.24	18.17	20.12	11.6367	20.1767
rna-gnl_WGS_SDRB_TEA021989.1	gene-TEA_019592	TEA_019592	hypothetical protein	0.376	-1.41243	0.000216295	0.0060035	yes	down	1.67	1.34	2	2.85	3.68	4.3	1.67	3.61
rna-gnl_WGS_SDRB_TEA021991.1	gene-TEA_019594	TEA_019594	hypothetical protein	78.44	6.29352	0.000106587	0.00323473	yes	up	1.87	1.67	1.54	0	0	0	1.69333	0
rna-gnl_WGS_SDRB_TEA022097.1	gene-TEA_019700	TEA_019700	hypothetical protein	0.208	-2.26816	0.00114784	0.0236091	yes	down	0.89	0.57	0.12	1.91	1.72	2.65	0.526667	2.09333
rna-gnl_WGS_SDRB_TEA022287.1	gene-TEA_019888	TEA_019888	hypothetical protein	0.009	-6.733	0.00239499	0.0418925	yes	down	0	0	0	0	1.93	2.46	0	1.46333
rna-gnl_WGS_SDRB_TEA022396.1	gene-TEA_019995	TEA_019995	hypothetical protein	0.259	-1.94782	0.000600113	0.014087	yes	down	0.57	0.5	0.44	1.38	1.61	1.72	0.503333	1.57
rna-gnl_WGS_SDRB_TEA022428.1	gene-TEA_020010	TEA_020010	hypothetical protein	2.334	1.22256	6.29842e-05	0.00207143	yes	up	4.63	5.42	5.76	2.02	1.62	1.85	5.27	1.83
rna-gnl_WGS_SDRB_TEA022490.1	gene-TEA_020072	TEA_020072	hypothetical protein	199.594	7.64093	5.07971e-08	3.27304e-06	yes	up	0.61	1.2	0.65	0	0	0	0.82	0
rna-gnl_WGS_SDRB_TEA022728.1	gene-TEA_020309	TEA_020309	hypothetical protein	83.058	6.37605	0.000158046	0.00453627	yes	up	0.57	0.18	0.55	0	0	0	0.433333	0
rna-gnl_WGS_SDRB_TEA022729.1	gene-TEA_020310	TEA_020310	hypothetical protein	0.328	-1.60682	1.10537e-07	6.6793e-06	yes	down	13.08	12.05	10.16	32.65	25.07	30.72	11.7633	29.48
rna-gnl_WGS_SDRB_TEA022868.1	gene-TEA_020449	TEA_020449	hypothetical protein	3.89	1.95961	0.00056831	0.0135419	yes	up	0.78	0.97	0.9	0.16	0.19	0.2	0.883333	0.183333
rna-gnl_WGS_SDRB_TEA023132.1	gene-TEA_020712	TEA_020712	hypothetical protein	595.841	9.21878	4.20736e-13	5.20929e-11	yes	up	1.55	1.49	2.72	0	0	0	1.92	0
rna-gnl_WGS_SDRB_TEA023273.1	gene-TEA_020853	TEA_020853	hypothetical protein	2.567	1.35986	0.0010767	0.02255	yes	up	1.77	1.7	2.36	0.59	0.72	0.52	1.94333	0.61
rna-gnl_WGS_SDRB_TEA023340.1	gene-TEA_020920	TEA_020920	hypothetical protein	0.433	-1.20641	2.46083e-29	1.15103e-26	yes	down	173.08	162.27	143.06	318.2	260.68	321.23	159.47	300.037
rna-gnl_WGS_SDRB_TEA023418.1	gene-TEA_020991	TEA_020991	hypothetical protein	0.056	-4.15753	2.39448e-07	1.35605e-05	yes	down	3.66	0.48	1.05	29.72	24.61	21.38	1.73	25.2367
rna-gnl_WGS_SDRB_TEA023493.1	gene-TEA_021062	TEA_021062	hypothetical protein	0.16	-2.6422	1.11431e-21	2.87196e-19	yes	down	3.84	3.99	3.12	22.98	14.7	18.13	3.65	18.6033
rna-gnl_WGS_SDRB_TEA023579.1	gene-TEA_021148	TEA_021148	hypothetical protein	0.499	-1.00147	6.40258e-16	1.03664e-13	yes	down	133.23	143.46	129.63	238.44	191.34	239.87	135.44	223.217
rna-gnl_WGS_SDRB_TEA023586.1	gene-TEA_021155	TEA_021155	hypothetical protein	6.618	2.72636	0.00255711	0.0440569	yes	up	2.62	2.24	1.59	0.52	0.25	0	2.15	0.256667
rna-gnl_WGS_SDRB_TEA023593.1	gene-TEA_021162	TEA_021162	hypothetical protein	0.318	-1.65089	8.61636e-08	5.3081e-06	yes	down	3.31	3.22	2.53	7.83	5.08	10.42	3.02	7.77667
rna-gnl_WGS_SDRB_TEA023644.1	gene-TEA_021213	TEA_021213	hypothetical protein	0.213	-2.23426	8.87059e-09	6.55127e-07	yes	down	2.05	1.23	1.57	4.84	6.72	6.93	1.61667	6.16333
rna-gnl_WGS_SDRB_TEA023941.1	gene-TEA_021463	TEA_021463	hypothetical protein	2.342	1.22772	0.000106808	0.00323473	yes	up	11.84	9.34	7.68	3.04	3.77	3.2	9.62	3.33667
rna-gnl_WGS_SDRB_TEA024096.1	gene-TEA_021618	TEA_021618	hypothetical protein	0.405	-1.30235	3.9513e-05	0.00137848	yes	down	7.96	5.18	5.59	14.93	9.65	13.28	6.24333	12.62
rna-gnl_WGS_SDRB_TEA024139.1	gene-TEA_021661	TEA_021661	hypothetical protein	2.115	1.08043	0.00188342	0.0346226	yes	up	3.97	4.76	3.93	2.12	1.21	1.51	4.22	1.61333
rna-gnl_WGS_SDRB_TEA024453.1	gene-TEA_021942	TEA_021942	hypothetical protein	0.007	-7.09262	2.18462e-05	0.000813852	yes	down	0	0	0	0.24	1.59	1.29	0	1.04
rna-gnl_WGS_SDRB_TEA024543.1	gene-TEA_022011	TEA_022011	hypothetical protein	0.024	-5.3821	0.000758469	0.0171048	yes	down	0.09	0	0	1.07	0.99	1.02	0.03	1.02667
rna-gnl_WGS_SDRB_TEA024643.1	gene-TEA_022111	TEA_022111	hypothetical protein	2.298	1.20026	0.00141696	0.0280045	yes	up	5.84	5.2	5.29	1.97	2.02	1.77	5.44333	1.92
rna-gnl_WGS_SDRB_TEA024734.1	gene-TEA_022201	TEA_022201	hypothetical protein	3.66	1.87174	0.000215351	0.00599045	yes	up	26.99	27.43	18.55	7.17	3.34	6.21	24.3233	5.57333
rna-gnl_WGS_SDRB_TEA024838.1	gene-TEA_022305	TEA_022305	hypothetical protein	0.009	-6.84443	0.00176374	0.0331058	yes	down	0	0	0	0	0.91	1.09	0	0.666667
rna-gnl_WGS_SDRB_TEA024887.1	gene-TEA_022354	TEA_022354	hypothetical protein	0.231	-2.11141	0.000895407	0.0195517	yes	down	0.54	0.54	0.34	1.77	2.42	0.8	0.473333	1.66333
rna-gnl_WGS_SDRB_TEA024923.1	gene-TEA_022390	TEA_022390	hypothetical protein	0.444	-1.17079	2.15725e-07	1.2272e-05	yes	down	8.59	7.83	9.38	19.38	13.08	14.72	8.6	15.7267
rna-gnl_WGS_SDRB_TEA025083.1	gene-TEA_022532	TEA_022532	hypothetical protein	2.507	1.32585	0.000680624	0.0156	yes	up	1.55	1.52	1.94	0.55	0.63	0.43	1.67	0.536667
rna-gnl_WGS_SDRB_TEA025524.1	gene-TEA_022871	TEA_022871	hypothetical protein	0.081	-3.62136	0.00153804	0.0296096	yes	down	0.08	0.08	0.43	4.18	0.9	0.94	0.196667	2.00667
rna-gnl_WGS_SDRB_TEA025532.1	gene-TEA_022879	TEA_022879	hypothetical protein	0.019	-5.68595	1.07411e-08	7.84103e-07	yes	down	0.47	0	0	3.19	8.4	6.86	0.156667	6.15
rna-gnl_WGS_SDRB_TEA025563.1	gene-TEA_022910	TEA_022910	hypothetical protein	0.416	-1.26407	2.31968e-17	4.50695e-15	yes	down	33.35	32.33	29.33	64.69	51.83	69.92	31.67	62.1467
rna-gnl_WGS_SDRB_TEA025718.1	gene-TEA_023065	TEA_023065	hypothetical protein	0.5	-1.00009	1.14976e-19	2.54742e-17	yes	down	32.64	44.55	43.04	66.87	60.46	67.12	40.0767	64.8167
rna-gnl_WGS_SDRB_TEA025768.1	gene-TEA_023115	TEA_023115	hypothetical protein	0.471	-1.0876	3.38705e-05	0.00120994	yes	down	4.13	5.26	6.22	7.81	8.32	10.73	5.20333	8.95333
rna-gnl_WGS_SDRB_TEA025976.1	gene-TEA_023312	TEA_023312	hypothetical protein	0.481	-1.05514	9.82827e-11	9.33243e-09	yes	down	3.63	4.39	4.13	6.98	7.21	6.2	4.05	6.79667
rna-gnl_WGS_SDRB_TEA026132.1	gene-TEA_023445	TEA_023445	hypothetical protein	0.247	-2.01823	0.000679669	0.0156	yes	down	1.94	1.05	0.47	3.76	3.91	3.85	1.15333	3.84
rna-gnl_WGS_SDRB_TEA026176.1	gene-TEA_023489	TEA_023489	hypothetical protein	2.276	1.18627	0.000755642	0.0171048	yes	up	70.5	59.25	44.42	17.08	22.87	23.85	58.0567	21.2667
rna-gnl_WGS_SDRB_TEA026177.1	gene-TEA_023490	TEA_023490	hypothetical protein	3.598	1.8472	0.00249447	0.0430952	yes	up	0.67	0.9	1.14	0.21	0.18	0.22	0.903333	0.203333
rna-gnl_WGS_SDRB_TEA026498.1	gene-TEA_023683	TEA_023683	hypothetical protein	0.204	-2.29015	1.03224e-38	8.69073e-36	yes	down	10.58	9.52	8.49	35.08	32.4	46.74	9.53	38.0733
rna-gnl_WGS_SDRB_TEA026507.1	gene-TEA_023692	TEA_023692	hypothetical protein	65.59	6.0354	0.000614085	0.0143616	yes	up	3.08	1.47	1.29	0	0	0	1.94667	0
rna-gnl_WGS_SDRB_TEA026584.1	gene-TEA_023734	TEA_023734	hypothetical protein	2.11	1.07729	1.42809e-05	0.000548189	yes	up	6.59	6.61	6.43	2.37	2.12	3.09	6.54333	2.52667
rna-gnl_WGS_SDRB_TEA026619.1	gene-TEA_023769	TEA_023769	hypothetical protein	0.012	-6.43356	5.86959e-11	5.70209e-09	yes	down	0.35	0	0	6.79	8.52	9.27	0.116667	8.19333
rna-gnl_WGS_SDRB_TEA026911.1	gene-TEA_024025	TEA_024025	hypothetical protein	14.193	3.82706	7.77153e-06	0.000316602	yes	up	5.71	17.32	10.91	0	1.41	0.49	11.3133	0.633333
rna-gnl_WGS_SDRB_TEA026949.1	gene-TEA_024063	TEA_024063	hypothetical protein	2.113	1.07916	0.000946145	0.0204477	yes	up	4.38	3.12	4.66	2.19	1.39	1.07	4.05333	1.55
rna-gnl_WGS_SDRB_TEA026958.1	gene-TEA_024072	TEA_024072	hypothetical protein	2.435	1.28408	0.00284499	0.0470896	yes	up	12.13	12.33	13.06	4.29	4.18	4.09	12.5067	4.18667
rna-gnl_WGS_SDRB_TEA027103.1	gene-TEA_024140	TEA_024140	hypothetical protein	0.154	-2.6989	0.000900539	0.0195747	yes	down	0.1	0.42	0.11	0.77	1.49	1.04	0.21	1.1
rna-gnl_WGS_SDRB_TEA027132.1	gene-TEA_024169	TEA_024169	hypothetical protein	0.174	-2.52432	0.00186075	0.0343058	yes	down	1.99	0.11	0.69	3.94	3.04	6.11	0.93	4.36333
rna-gnl_WGS_SDRB_TEA027560.1	gene-TEA_024550	TEA_024550	hypothetical protein	205.275	7.68142	8.11073e-07	4.03269e-05	yes	up	5.95	0.97	1.86	0	0	0	2.92667	0
rna-gnl_WGS_SDRB_TEA027597.1	gene-TEA_024587	TEA_024587	hypothetical protein	0.48	-1.05949	5.47772e-07	2.84201e-05	yes	down	86.56	69.19	52.95	121.93	98.36	138.84	69.5667	119.71
rna-gnl_WGS_SDRB_TEA027797.1	gene-TEA_024786	TEA_024786	hypothetical protein	0.009	-6.74505	0.00273396	0.0459598	yes	down	0	0	0	0.24	0.63	0	0	0.29
rna-gnl_WGS_SDRB_TEA027993.1	gene-TEA_024958	TEA_024958	hypothetical protein	0.026	-5.26291	0.00136744	0.0273683	yes	down	0.14	0	0	3.23	1.79	3.46	0.0466667	2.82667
rna-gnl_WGS_SDRB_TEA028092.1	gene-TEA_025056	TEA_025056	hypothetical protein	0.444	-1.17252	5.21669e-38	4.1176e-35	yes	down	987.59	909.52	825.32	1744.61	1506.9	1741.35	907.477	1664.29
rna-gnl_WGS_SDRB_TEA028732.1	gene-TEA_025647	TEA_025647	hypothetical protein	0.457	-1.12833	5.01362e-16	8.33119e-14	yes	down	11.64	13.14	13	22.54	20.87	23.6	12.5933	22.3367
rna-gnl_WGS_SDRB_TEA028773.1	gene-TEA_025688	TEA_025688	hypothetical protein	0.008	-6.88161	6.47979e-05	0.00210368	yes	down	0	0	0	1.44	0.22	0.47	0	0.71
rna-gnl_WGS_SDRB_TEA028925.1	gene-TEA_025835	TEA_025835	hypothetical protein	0.358	-1.48043	0.000576092	0.0136757	yes	down	3.08	2.04	2.11	7.45	5.15	3.78	2.41	5.46
rna-gnl_WGS_SDRB_TEA028990.1	gene-TEA_025900	TEA_025900	hypothetical protein	0.222	-2.17255	8.51193e-05	0.00265425	yes	down	1.9	1.4	1.15	6.85	4.34	5.3	1.48333	5.49667
rna-gnl_WGS_SDRB_TEA029029.1	gene-TEA_025939	TEA_025939	hypothetical protein	0.21	-2.24984	7.151e-05	0.00229213	yes	down	3.2	2.95	1.88	9.14	10.6	11.81	2.67667	10.5167
rna-gnl_WGS_SDRB_TEA029131.1	gene-TEA_026041	TEA_026041	hypothetical protein	0.474	-1.07586	0.000403514	0.0101312	yes	down	9.83	9.34	6.65	17.75	13.18	13.48	8.60667	14.8033
rna-gnl_WGS_SDRB_TEA029267.1	gene-TEA_026177	TEA_026177	hypothetical protein	0.43	-1.21625	0.00304247	0.0496406	yes	down	1.14	1.23	0.93	2.5	2.08	1.61	1.1	2.06333
rna-gnl_WGS_SDRB_TEA029294.1	gene-TEA_026204	TEA_026204	hypothetical protein	0.071	-3.82061	0.000119465	0.00356672	yes	down	1.94	0	1.09	12.41	4.28	22.67	1.01	13.12
rna-gnl_WGS_SDRB_TEA029513.1	gene-TEA_026423	TEA_026423	hypothetical protein	0.03	-5.06042	3.14544e-08	2.14723e-06	yes	down	0.46	0.11	0	4.79	5.79	4.82	0.19	5.13333
rna-gnl_WGS_SDRB_TEA029559.1	gene-TEA_026469	TEA_026469	hypothetical protein	0.278	-1.84687	4.6204e-05	0.00156858	yes	down	0.55	0.93	1.07	2.9	1.82	2.74	0.85	2.48667
rna-gnl_WGS_SDRB_TEA029597.1	gene-TEA_026507	TEA_026507	hypothetical protein	0.362	-1.4675	1.78157e-16	3.12493e-14	yes	down	7.3	6.43	7.38	17.16	14.12	16.1	7.03667	15.7933
rna-gnl_WGS_SDRB_TEA029695.1	gene-TEA_026605	TEA_026605	hypothetical protein	0.42	-1.25273	0.00120009	0.0245242	yes	down	6.94	7.49	8.75	16.01	10.65	18.84	7.72667	15.1667
rna-gnl_WGS_SDRB_TEA029718.1	gene-TEA_026628	TEA_026628	hypothetical protein	8.814	3.13975	0.00125696	0.0256035	yes	up	0.34	1.72	1.8	0	0.16	0.17	1.28667	0.11
rna-gnl_WGS_SDRB_TEA030038.1	gene-TEA_026915	TEA_026915	hypothetical protein	2.057	1.04077	0.000423734	0.0104928	yes	up	23.55	37.98	39.2	11.97	17.95	9.1	33.5767	13.0067
rna-gnl_WGS_SDRB_TEA030362.1	gene-TEA_027138	TEA_027138	hypothetical protein	3.758	1.91005	1.87022e-05	0.000705045	yes	up	3.6	3.36	3.23	0.46	0.82	0.93	3.39667	0.736667
rna-gnl_WGS_SDRB_TEA030366.1	gene-TEA_027142	TEA_027142	hypothetical protein	0.106	-3.23538	1.00067e-29	5.05498e-27	yes	down	12.45	10.3	5.77	71.58	58.19	91.76	9.50667	73.8433
rna-gnl_WGS_SDRB_TEA030404.1	gene-TEA_027180	TEA_027180	hypothetical protein	0.126	-2.99099	1.9777e-17	3.90256e-15	yes	down	3.62	5.14	2.82	24.3	19.42	32.73	3.86	25.4833
rna-gnl_WGS_SDRB_TEA030443.1	gene-TEA_027219	TEA_027219	hypothetical protein	0.125	-2.99881	0.000124374	0.00368712	yes	down	0.08	0.37	0.08	1.82	0.93	0.93	0.176667	1.22667
rna-gnl_WGS_SDRB_TEA030457.1	gene-TEA_027233	TEA_027233	hypothetical protein	0.38	-1.39497	0.000173585	0.00492631	yes	down	5.24	5.97	6.4	8.89	14.73	14.12	5.87	12.58
rna-gnl_WGS_SDRB_TEA030536.1	gene-TEA_027290	TEA_027290	hypothetical protein	24.12	4.59214	5.86999e-06	0.00024466	yes	up	4.49	6.53	3.55	0.48	0	0	4.85667	0.16
rna-gnl_WGS_SDRB_TEA030715.1	gene-TEA_027425	TEA_027425	hypothetical protein	0.399	-1.32656	3.86871e-13	4.83742e-11	yes	down	31.13	33.69	37.26	70.14	67.87	71.06	34.0267	69.69
rna-gnl_WGS_SDRB_TEA030850.1	gene-TEA_027495	TEA_027495	hypothetical protein	0.154	-2.69717	8.07081e-23	2.21579e-20	yes	down	4.62	7.36	7.77	35.53	34.74	33.52	6.58333	34.5967
rna-gnl_WGS_SDRB_TEA031000.1	gene-TEA_027620	TEA_027620	hypothetical protein	0.439	-1.1872	8.21339e-05	0.0025675	yes	down	2.51	3.61	4.01	6.65	5.79	6.22	3.37667	6.22
rna-gnl_WGS_SDRB_TEA031077.1	gene-TEA_027664	TEA_027664	hypothetical protein	0.221	-2.17627	0.000963782	0.0206852	yes	down	1.62	0.64	1.2	2.78	2.71	7.38	1.15333	4.29
rna-gnl_WGS_SDRB_TEA031254.1	gene-TEA_027821	TEA_027821	hypothetical protein	0.448	-1.15861	4.64629e-09	3.61644e-07	yes	down	9.56	10.38	12.05	17.87	20.21	19.68	10.6633	19.2533
rna-gnl_WGS_SDRB_TEA031491.1	gene-TEA_028021	TEA_028021	hypothetical protein	0.411	-1.28369	0.00179611	0.0334066	yes	down	1.98	2.45	3.62	3.74	3.69	8.52	2.68333	5.31667
rna-gnl_WGS_SDRB_TEA031621.1	gene-TEA_028151	TEA_028151	hypothetical protein	0.271	-1.88565	2.58457e-09	2.07354e-07	yes	down	6.15	4	4.02	12.46	14.46	15.82	4.72333	14.2467
rna-gnl_WGS_SDRB_TEA032107.1	gene-TEA_028592	TEA_028592	hypothetical protein	0.344	-1.54085	6.44112e-09	4.87095e-07	yes	down	17.44	12.55	11.46	36.42	27.6	34.97	13.8167	32.9967
rna-gnl_WGS_SDRB_TEA032236.1	gene-TEA_028721	TEA_028721	hypothetical protein	167.54	7.38837	5.63767e-07	2.90322e-05	yes	up	2.14	0.86	0.94	0	0	0	1.31333	0
rna-gnl_WGS_SDRB_TEA032273.1	gene-TEA_028758	TEA_028758	hypothetical protein	0.462	-1.1138	1.5206e-07	8.89059e-06	yes	down	81.38	93.76	68.6	156.93	120.33	164.88	81.2467	147.38
rna-gnl_WGS_SDRB_TEA032599.1	gene-TEA_029063	TEA_029063	hypothetical protein	0.074	-3.75805	4.63054e-11	4.60466e-09	yes	down	0.78	0.48	0.35	4.69	6.76	6.32	0.536667	5.92333
rna-gnl_WGS_SDRB_TEA032964.1	gene-TEA_029356	TEA_029356	hypothetical protein	0.008	-6.88646	0.00196317	0.0358278	yes	down	0	0	0	0.91	0.27	0	0	0.393333
rna-gnl_WGS_SDRB_TEA033102.1	gene-TEA_029466	TEA_029466	hypothetical protein	0.471	-1.08588	0.000872773	0.0191691	yes	down	3.24	2.15	2.53	4.19	4.29	5.21	2.64	4.56333
rna-gnl_WGS_SDRB_TEA033264.1	gene-TEA_029609	TEA_029609	hypothetical protein	0.232	-2.10927	0.000948798	0.0204477	yes	down	1.06	0.25	0.72	3	2.61	1.48	0.676667	2.36333
rna-gnl_WGS_SDRB_TEA033318.1	gene-TEA_029650	TEA_029650	hypothetical protein	0.008	-6.90661	7.14232e-05	0.00229213	yes	down	0	0	0	1.22	3.32	0.45	0	1.66333
rna-gnl_WGS_SDRB_TEA033383.1	gene-TEA_029714	TEA_029714	hypothetical protein	3.665	1.87371	0.00229519	0.0405397	yes	up	1.01	1.21	1.78	0.25	0.39	0.24	1.33333	0.293333
rna-gnl_WGS_SDRB_TEA033423.1	gene-TEA_029754	TEA_029754	hypothetical protein	0.229	-2.12615	0.00306486	0.0497508	yes	down	0.52	0.4	0.87	1.89	2.52	1.87	0.596667	2.09333
rna-gnl_WGS_SDRB_TEA033446.1	gene-TEA_029777	TEA_029777	hypothetical protein	0.371	-1.43145	0.000254659	0.00693124	yes	down	3.87	2.5	2.3	5.05	7.69	6.33	2.89	6.35667
rna-gnl_WGS_SDRB_TEA033453.1	gene-TEA_029784	TEA_029784	hypothetical protein	0.452	-1.14553	4.221e-11	4.23072e-09	yes	down	51.12	56.91	46.77	98.46	77.55	106.49	51.6	94.1667
rna-gnl_WGS_SDRB_TEA033519.1	gene-TEA_029850	TEA_029850	hypothetical protein	2.912	1.54196	0.00277941	0.0463076	yes	up	3.02	7.39	7.13	1	1.71	2.12	5.84667	1.61
rna-gnl_WGS_SDRB_TEA033582.1	gene-TEA_029913	TEA_029913	hypothetical protein	0.478	-1.06501	9.875e-14	1.35556e-11	yes	down	13.64	12.62	14.17	25.58	19.84	23.28	13.4767	22.9
rna-gnl_WGS_SDRB_TEA033674.1	gene-TEA_029997	TEA_029997	hypothetical protein	0.216	-2.21328	5.43678e-05	0.00182125	yes	down	0.29	0.38	0.27	1.32	1.2	1.02	0.313333	1.18
rna-gnl_WGS_SDRB_TEA033756.1	gene-TEA_030056	TEA_030056	hypothetical protein	116.535	6.86462	3.65811e-05	0.00128328	yes	up	0.1	0.46	0.72	0	0	0	0.426667	0
rna-gnl_WGS_SDRB_TEA033797.1	gene-TEA_030097	TEA_030097	hypothetical protein	0.005	-7.7249	4.31624e-08	2.80978e-06	yes	down	0	0	0	3.25	5.4	4.25	0	4.3
rna-gnl_WGS_SDRB_TEA033850.1	gene-TEA_030150	TEA_030150	hypothetical protein	0.449	-1.1559	3.02063e-06	0.000136161	yes	down	63.09	45.77	44.79	113.47	78.86	89.42	51.2167	93.9167
rna-gnl_WGS_SDRB_TEA033883.1	gene-TEA_030183	TEA_030183	hypothetical protein	0.242	-2.04903	5.52808e-30	2.90892e-27	yes	down	11.65	16.12	15.46	48.56	45.3	51.66	14.41	48.5067

## Sheet: SD24-Pi
Gene ID	Gene Name	Gene Description	FC(Pi_24/CK)	Log2FC(Pi_24/CK)	Pvalue	Padjust	Significant	Regulate	pi_24_1	pi_24_2	pi_24_3	CK_1	CK_2	CK_3	Pi_24	CK
gene-TEA_000016	TEA_000016	hypothetical protein	0.47	-1.08979	0.000437723	0.00471432	yes	down	1.29	1.44	1.88	2.04	2.64	2.93	1.53667	2.53667
gene-TEA_000102	TEA_000102	hypothetical protein	0.435	-1.20031	0.00689752	0.0463116	yes	down	0.71	0.37	1.12	1.7	0.84	1.16	0.733333	1.23333
gene-TEA_000123	TEA_000123	hypothetical protein	0.448	-1.15749	6.63532e-08	1.69755e-06	yes	down	5.63	3.68	3.7	6.73	7.08	8.9	4.33667	7.57
gene-TEA_000197	TEA_000197	hypothetical protein	0.489	-1.0324	2.0093e-05	0.000318419	yes	down	11.57	6.34	18.89	19.38	15.83	20.8	12.2667	18.67
gene-TEA_000203	TEA_000203	hypothetical protein	3.623	1.85732	4.60607e-09	1.43308e-07	yes	up	6.95	4.23	12.57	1.41	1.27	2.14	7.91667	1.60667
gene-TEA_000244	TEA_000244	hypothetical protein	0.279	-1.84099	2.04548e-05	0.00032342	yes	down	1.41	0.87	4.08	5.64	3.68	6.99	2.12	5.43667
gene-TEA_000260	TEA_000260	hypothetical protein	0.348	-1.52449	0.00390584	0.0294081	yes	down	0.71	0.64	1.51	3.06	1.64	1.3	0.953333	2
gene-TEA_000318	TEA_000318	hypothetical protein	0.29	-1.78395	0.0012373	0.0113493	yes	down	0.44	0.48	0.36	1.09	1.05	1.41	0.426667	1.18333
gene-TEA_000370	TEA_000370	hypothetical protein	0.49	-1.02799	0.00035544	0.00392469	yes	down	3.32	2.45	2.86	4.39	3.78	5.77	2.87667	4.64667
gene-TEA_000426	TEA_000426	hypothetical protein	3.551	1.82826	3.72747e-81	3.59515e-78	yes	up	190.81	171.57	221.17	41.47	37.59	48.76	194.517	42.6067
gene-TEA_000545	TEA_000545	hypothetical protein	2.104	1.07285	9.59906e-06	0.000163864	yes	up	4.49	3.78	8.02	1.84	1.61	2.29	5.43	1.91333
gene-TEA_000628	TEA_000628	hypothetical protein	0.456	-1.13288	4.54687e-19	3.74826e-17	yes	down	25.56	18.05	31.07	42.02	41.78	50.69	24.8933	44.83
gene-TEA_000703	TEA_000703	hypothetical protein	0.44	-1.1845	8.80195e-22	8.53215e-20	yes	down	15.49	12.29	18.21	29.32	26.29	24.1	15.33	26.57
gene-TEA_000707	TEA_000707	hypothetical protein	0.274	-1.86804	0.000339645	0.00377623	yes	down	0.75	0.08	1.55	2.2	1.68	2.06	0.793333	1.98
gene-TEA_000735	TEA_000735	hypothetical protein	0.384	-1.3821	2.70106e-18	2.11802e-16	yes	down	5.2	5.1	8.89	12.41	10.69	14.72	6.39667	12.6067
gene-TEA_000759	TEA_000759	hypothetical protein	0.285	-1.81013	3.22335e-14	1.77653e-12	yes	down	1.58	1.57	2.84	6.08	3.62	6.19	1.99667	5.29667
gene-TEA_000779	TEA_000779	hypothetical protein	0.497	-1.00758	1.37264e-09	4.5262e-08	yes	down	18.74	20.51	27.32	27.71	37.28	38.08	22.19	34.3567
gene-TEA_000781	TEA_000781	hypothetical protein	4.097	2.03467	1.15974e-06	2.36483e-05	yes	up	2.59	2.42	2.39	0.53	0.43	0.46	2.46667	0.473333
gene-TEA_000848	TEA_000848	hypothetical protein	0.433	-1.20869	8.62436e-05	0.00114892	yes	down	1.34	0.98	1.76	1.7	2.3	2.33	1.36	2.11
gene-TEA_000886	TEA_000886	hypothetical protein	3.205	1.68023	0.00416241	0.0308819	yes	up	0.95	0.65	1.53	0.21	0.31	0.18	1.04333	0.233333
gene-TEA_000908	TEA_000908	hypothetical protein	0.161	-2.63928	1.29801e-36	2.72158e-34	yes	down	1.71	1.11	1.24	5.84	5.87	7.99	1.35333	6.56667
gene-TEA_000965	TEA_000965	hypothetical protein	0.061	-4.02393	2.08141e-07	4.89042e-06	yes	down	0	0.16	0.28	1.95	1.06	2.17	0.146667	1.72667
gene-TEA_000971	TEA_000971	hypothetical protein	0.162	-2.62544	0.00200565	0.0170062	yes	down	0.04	0	0.12	0.12	0.37	0.15	0.0533333	0.213333
gene-TEA_000981	TEA_000981	hypothetical protein	0.292	-1.77549	0.00114822	0.0106743	yes	down	0.44	0.49	1.68	2.11	3.15	3.05	0.87	2.77
gene-TEA_000982	TEA_000982	hypothetical protein	2.074	1.05235	1.05215e-21	1.0148e-19	yes	up	335.88	335.14	411.92	129.92	133.51	149.67	360.98	137.7
gene-TEA_001004	TEA_001004	hypothetical protein	0.118	-3.07839	5.35593e-07	1.16741e-05	yes	down	2.54	0.69	2.3	13.02	11.97	9.6	1.84333	11.53
gene-TEA_001013	TEA_001013	hypothetical protein	0.051	-4.29905	0.00456041	0.0333229	yes	down	0	0	0.54	2.89	2.27	1.45	0.18	2.20333
gene-TEA_001049	TEA_001049	hypothetical protein	2.533	1.34093	1.66145e-16	1.1285e-14	yes	up	15.3	12.08	24.95	5.92	2.77	6.16	17.4433	4.95
gene-TEA_001087	TEA_001087	hypothetical protein	4.383	2.13201	1.09083e-26	1.40281e-24	yes	up	14.44	14.75	25.19	3.26	3.78	2.22	18.1267	3.08667
gene-TEA_001112	TEA_001112	hypothetical protein	0.451	-1.14784	1.60457e-11	6.5716e-10	yes	down	2.8	2.23	4.68	5.46	4.56	5.62	3.23667	5.21333
gene-TEA_001182	TEA_001182	hypothetical protein	0.371	-1.43033	2.53013e-05	0.000391389	yes	down	5.43	6.71	5.77	13.94	12.13	13.17	5.97	13.08
gene-TEA_001237	TEA_001237	hypothetical protein	2.736	1.45232	6.46099e-06	0.000114342	yes	up	2.65	2.4	4.46	0.99	0.81	0.79	3.17	0.863333
gene-TEA_001302	TEA_001302	hypothetical protein	4.562	2.18959	0.00010879	0.00141413	yes	up	2.92	1.07	3.2	0.34	0.56	0.23	2.39667	0.376667
gene-TEA_001317	TEA_001317	hypothetical protein	2.289	1.19442	2.10065e-09	6.73116e-08	yes	up	10.25	13.05	16.65	2.73	4.64	5.81	13.3167	4.39333
gene-TEA_001386	TEA_001386	hypothetical protein	0.259	-1.94845	0.00222484	0.0186097	yes	down	0.16	0.11	1.7	1.14	1.77	1.87	0.656667	1.59333
gene-TEA_001394	TEA_001394	hypothetical protein	0.205	-2.28882	3.36699e-145	1.08249e-141	yes	down	13.21	11.37	18.99	56.78	43.8	60.37	14.5233	53.65
gene-TEA_001409	TEA_001409	hypothetical protein	0.482	-1.05266	2.14195e-42	5.90259e-40	yes	down	58.73	54.36	88.58	109.35	94.72	113.72	67.2233	105.93
gene-TEA_001434	TEA_001434	hypothetical protein	0.344	-1.53979	0.000985034	0.00939263	yes	down	0.56	0.76	0.98	2.45	1.03	1.63	0.766667	1.70333
gene-TEA_001436	TEA_001436	hypothetical protein	0.385	-1.37704	0.00167137	0.014549	yes	down	1.27	0.55	2.27	2.94	2.22	2.49	1.36333	2.55
gene-TEA_001442	TEA_001442	hypothetical protein	0.327	-1.61359	0.000114399	0.00147609	yes	down	0.58	1.17	0.89	1.59	2.65	2.11	0.88	2.11667
gene-TEA_001486	TEA_001486	hypothetical protein	0.292	-1.77753	0.000413332	0.00447931	yes	down	1.04	0.62	1.02	2.04	2.82	2.6	0.893333	2.48667
gene-TEA_001489	TEA_001489	hypothetical protein	0.283	-1.82143	1.34045e-99	2.15477e-96	yes	down	122.27	113.35	159.07	400.68	295.4	384.9	131.563	360.327
gene-TEA_001502	TEA_001502	hypothetical protein	0.383	-1.38611	5.95855e-10	2.03795e-08	yes	down	1.19	0.93	2.45	2.72	2.74	3.2	1.52333	2.88667
gene-TEA_001536	TEA_001536	hypothetical protein	0.222	-2.17248	5.19228e-16	3.39522e-14	yes	down	2.59	2.01	2.89	9.94	7.57	8.45	2.49667	8.65333
gene-TEA_001562	TEA_001562	hypothetical protein	0.432	-1.20936	2.66076e-05	0.000407065	yes	down	1.06	1.47	2.53	2.63	2.7	3.37	1.68667	2.9
gene-TEA_001626	TEA_001626	hypothetical protein	0.278	-1.84893	0.00612493	0.0423325	yes	down	0.66	0.23	0.1	1.17	0.89	0.93	0.33	0.996667
gene-TEA_001634	TEA_001634	hypothetical protein	2.286	1.19306	0.00018757	0.00225998	yes	up	17.66	15.51	24.19	7.35	3.81	9.1	19.12	6.75333
gene-TEA_001736	TEA_001736	hypothetical protein	7.497	2.90638	0.00304291	0.0240796	yes	up	0.73	0.62	2.17	0.23	0	0.12	1.17333	0.116667
gene-TEA_001772	TEA_001772	hypothetical protein	0.408	-1.2932	3.99014e-13	1.99403e-11	yes	down	9.35	8.54	11.48	22.31	16.23	16.69	9.79	18.41
gene-TEA_001774	TEA_001774	hypothetical protein	0.416	-1.26575	0.000393129	0.00428202	yes	down	0.9	1.78	2.1	2.64	2.8	3.44	1.59333	2.96
gene-TEA_001812	TEA_001812	hypothetical protein	0.418	-1.25748	6.66438e-06	0.000117618	yes	down	5.4	3.48	8.58	12.26	8.32	12.62	5.82	11.0667
gene-TEA_001856	TEA_001856	hypothetical protein	2.266	1.18027	2.06717e-09	6.63489e-08	yes	up	24.06	17.05	24.84	8.49	8.43	7.48	21.9833	8.13333
gene-TEA_001885	TEA_001885	hypothetical protein	0.47	-1.08875	2.6866e-06	5.17727e-05	yes	down	2.85	2.59	2.82	4.31	4.43	5.74	2.75333	4.82667
gene-TEA_001911	TEA_001911	hypothetical protein	2.037	1.02617	0.000545178	0.00568087	yes	up	3.31	2.78	5.9	2	1.03	1.36	3.99667	1.46333
gene-TEA_001916	TEA_001916	hypothetical protein	2.837	1.50421	7.9809e-09	2.38684e-07	yes	up	7.98	6.87	11.13	2.43	1.93	2.65	8.66	2.33667
gene-TEA_001974	TEA_001974	hypothetical protein	0.451	-1.14792	1.03137e-33	1.87691e-31	yes	down	18.97	17.12	26.38	35.62	30.4	39.62	20.8233	35.2133
gene-TEA_002079	TEA_002079	hypothetical protein	9.166	3.19627	0.00547012	0.0384683	yes	up	0.28	0.39	0.68	0.11	0	0	0.45	0.0366667
gene-TEA_002086	TEA_002086	hypothetical protein	0.23	-2.11867	7.52657e-240	1.45188e-235	yes	down	113.53	95.84	145.31	404.96	363.12	420.12	118.227	396.067
gene-TEA_002133	TEA_002133	hypothetical protein	2.019	1.01392	0.0063306	0.0433194	yes	up	1.71	1.98	1.85	0.61	0.42	1.18	1.84667	0.736667
gene-TEA_002212	TEA_002212	hypothetical protein	2.27	1.1829	5.84106e-48	2.08656e-45	yes	up	188.88	182.79	292.71	81.67	60.36	81.99	221.46	74.6733
gene-TEA_002233	TEA_002233	hypothetical protein	3.358	1.74765	0.00312679	0.0245986	yes	up	0.97	0.72	1.81	0.35	0.11	0.32	1.16667	0.26
gene-TEA_002279	TEA_002279	hypothetical protein	0.424	-1.23899	2.11771e-25	2.53731e-23	yes	down	13.49	12.14	15.36	28	21.51	25.49	13.6633	25
gene-TEA_002301	TEA_002301	hypothetical protein	0.486	-1.03981	0.000315881	0.00354884	yes	down	1.6	2.12	2.81	3.52	3.29	3.42	2.17667	3.41
gene-TEA_002371	TEA_002371	hypothetical protein	0.382	-1.38914	0.00295633	0.0235359	yes	down	0.85	0.57	0.95	0.94	1.91	1.71	0.79	1.52
gene-TEA_002475	TEA_002475	hypothetical protein	0.418	-1.25674	3.13557e-07	7.1159e-06	yes	down	3.55	3.35	8.31	7.83	7.56	11.33	5.07	8.90667
gene-TEA_002497	TEA_002497	hypothetical protein	2.475	1.30721	0.000238968	0.00278027	yes	up	5.47	4.3	7.28	1.81	1.27	2.15	5.68333	1.74333
gene-TEA_002510	TEA_002510	hypothetical protein	3.069	1.61777	3.00446e-43	8.52294e-41	yes	up	37.64	30.1	50.68	8.39	9.55	11.25	39.4733	9.73
gene-TEA_002560	TEA_002560	hypothetical protein	2.082	1.05814	0.00105164	0.00991502	yes	up	1.55	0.7	2.6	0.5	0.62	0.53	1.61667	0.55
gene-TEA_002592	TEA_002592	hypothetical protein	0.223	-2.16461	0.000463564	0.00493769	yes	down	0.08	0.45	0.53	0.99	1.49	1.06	0.353333	1.18
gene-TEA_002622	TEA_002622	hypothetical protein	2.287	1.19333	0.00260701	0.021246	yes	up	1.09	1.43	1.48	0.41	0.44	0.52	1.33333	0.456667
gene-TEA_002636	TEA_002636	hypothetical protein	0.426	-1.23054	0.00545519	0.0383913	yes	down	1.39	0.44	1.59	1.92	2.13	1.86	1.14	1.97
gene-TEA_002670	TEA_002670	hypothetical protein	0.207	-2.27059	0.000298868	0.00338646	yes	down	1.69	0.23	1.02	5.62	2.31	2.88	0.98	3.60333
gene-TEA_002685	TEA_002685	hypothetical protein	0.467	-1.09826	4.38495e-09	1.37315e-07	yes	down	13.02	13.26	19.73	24.65	21.26	30.88	15.3367	25.5967
gene-TEA_002704	TEA_002704	hypothetical protein	0.292	-1.77364	0.00136296	0.012319	yes	down	0.95	0.46	0.99	3.27	1.18	1.99	0.8	2.14667
gene-TEA_002709	TEA_002709	hypothetical protein	0.478	-1.06498	1.10701e-28	1.51449e-26	yes	down	42.84	40.15	69.33	82.58	67.79	94.13	50.7733	81.5
gene-TEA_002754	TEA_002754	hypothetical protein	0.424	-1.23758	8.69582e-32	1.4096e-29	yes	down	23.34	22.58	31.86	51.12	37.3	52.95	25.9267	47.1233
gene-TEA_002774	TEA_002774	hypothetical protein	0.462	-1.11539	0.00716726	0.0475844	yes	down	0.56	0.53	0.65	0.85	0.78	1.32	0.58	0.983333
gene-TEA_002790	TEA_002790	hypothetical protein	2.525	1.33636	0.00471949	0.0342014	yes	up	0.62	1.01	1.37	0.55	0.39	0.17	1	0.37
gene-TEA_002805	TEA_002805	hypothetical protein	6.586	2.71936	0.000515717	0.0054184	yes	up	0.95	1.83	1.63	0.26	0.26	0	1.47	0.173333
gene-TEA_002836	TEA_002836	hypothetical protein	4.305	2.10617	2.45721e-14	1.3691e-12	yes	up	2.47	1.81	3.34	0.38	0.38	0.56	2.54	0.44
gene-TEA_002854	TEA_002854	hypothetical protein	3.36	1.7484	6.96741e-29	9.73923e-27	yes	up	21.12	16.55	26.48	5.76	3.86	4.99	21.3833	4.87
gene-TEA_002873	TEA_002873	hypothetical protein	0.471	-1.08616	1.64884e-29	2.42794e-27	yes	down	18.11	30.11	22.05	49.95	34.27	41.76	23.4233	41.9933
gene-TEA_002908	TEA_002908	hypothetical protein	0.448	-1.15922	1.65506e-36	3.43291e-34	yes	down	60.41	53.59	77.41	117.46	85.95	116.5	63.8033	106.637
gene-TEA_002913	TEA_002913	hypothetical protein	0.418	-1.25703	3.05026e-06	5.83725e-05	yes	down	5.25	3.61	5.12	8.99	8.07	9.27	4.66	8.77667
gene-TEA_002917	TEA_002917	hypothetical protein	0.43	-1.2191	1.03047e-33	1.87691e-31	yes	down	21.2	14.88	30.67	42.11	31.18	42.87	22.25	38.72
gene-TEA_003012	TEA_003012	hypothetical protein	0.463	-1.11	6.5917e-19	5.32024e-17	yes	down	7.85	7.64	13.69	16.54	14.96	15.54	9.72667	15.68
gene-TEA_003031	TEA_003031	hypothetical protein	3.474	1.79663	1.14699e-18	9.03078e-17	yes	up	14.9	12.44	19.01	2.47	2.74	4.68	15.45	3.29667
gene-TEA_003047	TEA_003047	hypothetical protein	2.011	1.00763	1.66892e-06	3.30528e-05	yes	up	5.4	4.55	9.42	3.04	1.87	2.47	6.45667	2.46
gene-TEA_003104	TEA_003104	hypothetical protein	6.708	2.74583	3.313e-07	7.48334e-06	yes	up	1.09	1.2	1.7	0.24	0.21	0.12	1.33	0.19
gene-TEA_003138	TEA_003138	hypothetical protein	0.351	-1.51038	5.97998e-05	0.000834084	yes	down	0.94	0.86	1.16	2.69	1.9	1.9	0.986667	2.16333
gene-TEA_003222	TEA_003222	hypothetical protein	0.263	-1.92658	1.49523e-05	0.000244019	yes	down	0.8	0.38	0.53	1.97	1.71	1.35	0.57	1.67667
gene-TEA_003306	TEA_003306	hypothetical protein	2.686	1.42568	2.69995e-05	0.000412368	yes	up	1.77	1.25	2.45	0.5	0.7	0.57	1.82333	0.59
gene-TEA_003320	TEA_003320	hypothetical protein	2.675	1.41947	2.75815e-62	1.47791e-59	yes	up	36.87	33.11	55.75	11.56	10.71	13.18	41.91	11.8167
gene-TEA_003363	TEA_003363	hypothetical protein	2.13	1.09056	0.000928303	0.00894007	yes	up	5.58	3.79	4.67	1.28	1.95	1.71	4.68	1.64667
gene-TEA_003407	TEA_003407	hypothetical protein	2.576	1.3652	0.000512152	0.0053991	yes	up	1.85	1.49	4.3	0.64	0.64	0.82	2.54667	0.7
gene-TEA_003455	TEA_003455	hypothetical protein	0.263	-1.92475	1.01116e-27	1.35453e-25	yes	down	4.75	2.64	5.44	13.64	10.52	12.58	4.27667	12.2467
gene-TEA_003476	TEA_003476	hypothetical protein	0.069	-3.8603	2.45189e-107	5.91212e-104	yes	down	2.59	1.5	3.93	26.77	27.23	32.48	2.67333	28.8267
gene-TEA_003584	TEA_003584	hypothetical protein	3.907	1.96605	5.39399e-05	0.000760936	yes	up	8.36	9.93	20.81	2.05	2	4.09	13.0333	2.71333
gene-TEA_003688	TEA_003688	hypothetical protein	4.796	2.26176	8.92911e-11	3.34452e-09	yes	up	4.75	5.37	4.46	1.08	0.73	0.62	4.86	0.81
gene-TEA_003707	TEA_003707	hypothetical protein	2.088	1.0623	1.53545e-05	0.000249106	yes	up	1.78	1.58	2.53	0.7	0.86	0.55	1.96333	0.703333
gene-TEA_003745	TEA_003745	hypothetical protein	0.221	-2.1779	0.00283183	0.0227041	yes	down	0.66	0.47	4.14	2.24	3.78	5.56	1.75667	3.86
gene-TEA_003834	TEA_003834	hypothetical protein	0.475	-1.07451	1.45162e-11	6.00894e-10	yes	down	7.22	7.57	8.76	15.84	11.64	13.24	7.85	13.5733
gene-TEA_003835	TEA_003835	hypothetical protein	0.463	-1.11224	0.0071187	0.0473495	yes	down	0.16	0.26	0.28	0.38	0.31	0.5	0.233333	0.396667
gene-TEA_003943	TEA_003943	hypothetical protein	2.285	1.19217	7.34479e-34	1.36232e-31	yes	up	29.83	29.12	45.46	11.58	9.73	13.42	34.8033	11.5767
gene-TEA_004009	TEA_004009	hypothetical protein	0.458	-1.12754	0.00315815	0.0247746	yes	down	0.83	0.46	0.89	1.49	0.84	0.77	0.726667	1.03333
gene-TEA_004065	TEA_004065	hypothetical protein	2.039	1.02807	5.01923e-08	1.31909e-06	yes	up	3.93	3.59	6.59	1.69	1.55	1.84	4.70333	1.69333
gene-TEA_004135	TEA_004135	hypothetical protein	0.097	-3.36947	3.29525e-08	8.97816e-07	yes	down	0.31	0.26	0.27	10.91	11.17	6.06	0.28	9.38
gene-TEA_004189	TEA_004189	hypothetical protein	0.344	-1.53973	0.00284442	0.0227925	yes	down	0.64	0.2	0.4	0.52	0.99	1.27	0.413333	0.926667
gene-TEA_004259	TEA_004259	hypothetical protein	0.431	-1.2138	1.63828e-32	2.70107e-30	yes	down	53.19	36.65	78.26	108.7	76.43	103.75	56.0333	96.2933
gene-TEA_004273	TEA_004273	hypothetical protein	0.183	-2.44785	3.28711e-11	1.29405e-09	yes	down	0.65	0.54	0.51	2.24	2.66	2.45	0.566667	2.45
gene-TEA_004296	TEA_004296	hypothetical protein	2.219	1.15021	0.00523715	0.0371278	yes	up	1.06	1.22	1.73	0.44	0.32	0.5	1.33667	0.42
gene-TEA_004303	TEA_004303	hypothetical protein	3.335	1.73757	6.52203e-07	1.39789e-05	yes	up	2.37	1.59	3.65	0.71	0.42	0.57	2.53667	0.566667
gene-TEA_004353	TEA_004353	hypothetical protein	0.399	-1.32386	3.4967e-50	1.40524e-47	yes	down	54.51	46.2	77.25	117.67	104.8	129.95	59.32	117.473
gene-TEA_004386	TEA_004386	hypothetical protein	0.497	-1.00837	0.00342416	0.0264314	yes	down	0.52	0.62	1.16	1.09	0.79	1.6	0.766667	1.16
gene-TEA_004404	TEA_004404	hypothetical protein	0.476	-1.07073	2.46281e-14	1.3691e-12	yes	down	17	16.55	23.52	32.14	23.74	37.15	19.0233	31.01
gene-TEA_004438	TEA_004438	hypothetical protein	0.419	-1.25661	3.61589e-05	0.00053123	yes	down	27.52	17.09	21.57	58.16	33.11	37.93	22.06	43.0667
gene-TEA_004533	TEA_004533	hypothetical protein	0.43	-1.2161	1.74279e-06	3.44099e-05	yes	down	2.15	1.87	1.9	2.81	3.65	4.34	1.97333	3.6
gene-TEA_004648	TEA_004648	hypothetical protein	0.403	-1.31136	0.00185464	0.0159287	yes	down	0.84	0.3	1.5	1.37	1.21	2.12	0.88	1.56667
gene-TEA_004752	TEA_004752	hypothetical protein	0.01	-6.65023	2.18323e-09	6.96108e-08	yes	down	0.21	0	0	3.77	5.93	8.32	0.07	6.00667
gene-TEA_004771	TEA_004771	hypothetical protein	3.051	1.60949	1.45367e-34	2.80412e-32	yes	up	67.54	68.16	104.95	20.11	20.09	17.89	80.2167	19.3633
gene-TEA_004822	TEA_004822	hypothetical protein	0.141	-2.82198	0.000111469	0.00144312	yes	down	0.1	0.02	0.78	0.93	1.96	1.36	0.3	1.41667
gene-TEA_004831	TEA_004831	hypothetical protein	0.316	-1.66355	5.93349e-41	1.54672e-38	yes	down	9.65	8.9	16.07	28.87	21.94	31.89	11.54	27.5667
gene-TEA_004847	TEA_004847	hypothetical protein	0.379	-1.40155	1.16369e-33	2.0979e-31	yes	down	19.19	15.69	21.88	38.02	37.36	40.09	18.92	38.49
gene-TEA_004868	TEA_004868	hypothetical protein	0.072	-3.7863	1.43951e-71	1.11072e-68	yes	down	7.34	4.05	10.52	81.9	59.63	81.91	7.30333	74.48
gene-TEA_004928	TEA_004928	hypothetical protein	0.237	-2.07596	2.79786e-83	2.99837e-80	yes	down	9.94	9.72	12.79	36.19	29.53	39.99	10.8167	35.2367
gene-TEA_004946	TEA_004946	hypothetical protein	0.231	-2.11236	3.87711e-06	7.21209e-05	yes	down	0.32	1.01	1.51	2.79	3.31	2.96	0.946667	3.02
gene-TEA_005041	TEA_005041	hypothetical protein	0.409	-1.28884	3.65893e-27	4.80141e-25	yes	down	5.87	4.22	8	11.69	9.71	11.78	6.03	11.06
gene-TEA_005046	TEA_005046	hypothetical protein	0.48	-1.05997	0.00410284	0.0305574	yes	down	1.14	0.72	6.74	1.35	1.67	4.27	2.86667	2.43
gene-TEA_005049	TEA_005049	hypothetical protein	0.409	-1.28856	0.00023299	0.00271892	yes	down	1.36	1.18	1.8	2.95	2.19	3	1.44667	2.71333
gene-TEA_005058	TEA_005058	hypothetical protein	0.004	-7.95729	1.26994e-05	0.000212097	yes	down	0	0	0	0.28	2.64	2.54	0	1.82
gene-TEA_005178	TEA_005178	hypothetical protein	0.363	-1.46344	0.00405521	0.0303315	yes	down	0.37	0.33	1.07	1.24	1.29	0.89	0.59	1.14
gene-TEA_005207	TEA_005207	hypothetical protein	0.105	-3.25383	0.00510927	0.0364388	yes	down	0.05	0.02	0.26	0.74	0	1.57	0.11	0.77
gene-TEA_005210	TEA_005210	hypothetical protein	2.053	1.03775	0.00722277	0.0478459	yes	up	1.09	1.7	2.2	0.69	0.6	0.55	1.66333	0.613333
gene-TEA_005229	TEA_005229	hypothetical protein	0.109	-3.19866	1.25561e-13	6.61766e-12	yes	down	0.31	0.37	0.36	2.93	1.56	3.15	0.346667	2.54667
gene-TEA_005256	TEA_005256	hypothetical protein	0.182	-2.45803	6.93476e-05	0.000952111	yes	down	0.15	0.08	0.44	0.73	0.25	1.21	0.223333	0.73
gene-TEA_005275	TEA_005275	hypothetical protein	0.136	-2.87415	5.44791e-10	1.87516e-08	yes	down	1.21	0.48	2.15	7.33	6.18	6.38	1.28	6.63
gene-TEA_005299	TEA_005299	hypothetical protein	2.806	1.4883	0.0061473	0.0423808	yes	up	0.49	0.38	0.74	0.12	0.16	0.15	0.536667	0.143333
gene-TEA_005415	TEA_005415	hypothetical protein	0.441	-1.18011	2.74918e-39	6.38936e-37	yes	down	43.91	32.45	49.37	72.08	70.47	75.24	41.91	72.5967
gene-TEA_005455	TEA_005455	hypothetical protein	0.361	-1.46996	0.0067108	0.0454374	yes	down	0.42	0.96	1.48	1.22	2.27	2.42	0.953333	1.97
gene-TEA_005495	TEA_005495	hypothetical protein	0.363	-1.46389	1.57749e-21	1.49901e-19	yes	down	8.24	5.88	7.61	11.47	13.78	14.18	7.24333	13.1433
gene-TEA_005531	TEA_005531	hypothetical protein	0.38	-1.39704	3.7539e-05	0.000549832	yes	down	5.44	3.05	4.39	10.86	6.49	9.62	4.29333	8.99
gene-TEA_005577	TEA_005577	hypothetical protein	0.379	-1.39896	5.33706e-07	1.16461e-05	yes	down	3.52	5.05	3.38	8.92	6.82	10.08	3.98333	8.60667
gene-TEA_005602	TEA_005602	hypothetical protein	0.297	-1.74916	0.00433522	0.0319306	yes	down	0.49	0.45	0.16	1.02	0.95	1.08	0.366667	1.01667
gene-TEA_005679	TEA_005679	hypothetical protein	0.096	-3.38756	8.24216e-10	2.78443e-08	yes	down	0.56	0.09	0.24	2.46	2.1	2.74	0.296667	2.43333
gene-TEA_005728	TEA_005728	hypothetical protein	0.457	-1.13126	6.07853e-22	5.95202e-20	yes	down	31.57	20.71	40.74	55.6	43.04	55.45	31.0067	51.3633
gene-TEA_005795	TEA_005795	hypothetical protein	0.419	-1.25547	4.29161e-08	1.14029e-06	yes	down	2.67	3	3.75	6.03	4.96	5.58	3.14	5.52333
gene-TEA_005848	TEA_005848	hypothetical protein	4.885	2.28841	0.000944732	0.0090576	yes	up	8.82	11.15	7.92	1.45	1.87	1.94	9.29667	1.75333
gene-TEA_005917	TEA_005917	hypothetical protein	0.486	-1.04141	9.72318e-11	3.62085e-09	yes	down	3.97	3.83	5.64	6.91	5.72	8	4.48	6.87667
gene-TEA_006025	TEA_006025	hypothetical protein	0.46	-1.12181	1.45388e-20	1.27479e-18	yes	down	13.95	13.14	18.87	29.53	21.31	26.38	15.32	25.74
gene-TEA_006033	TEA_006033	hypothetical protein	0.382	-1.38725	0.00207325	0.0174871	yes	down	1.28	0.42	0.79	1.45	1.43	2.16	0.83	1.68
gene-TEA_006073	TEA_006073	hypothetical protein	2.258	1.17491	8.59694e-37	1.82236e-34	yes	up	358.18	358.37	482.68	138.74	134.74	136.78	399.743	136.753
gene-TEA_006075	TEA_006075	hypothetical protein	2.093	1.0655	1.76068e-08	5.04249e-07	yes	up	21.23	28.13	46.8	12.96	8.52	13.46	32.0533	11.6467
gene-TEA_006115	TEA_006115	hypothetical protein	0.384	-1.38056	0.000218498	0.00257002	yes	down	2.56	1.94	8.35	7.95	8.23	5.04	4.28333	7.07333
gene-TEA_006169	TEA_006169	hypothetical protein	0.482	-1.05281	1.82715e-21	1.72774e-19	yes	down	74.99	68.45	76.28	118.95	106.05	133.17	73.24	119.39
gene-TEA_006232	TEA_006232	hypothetical protein	2.331	1.22112	4.80934e-05	0.000687711	yes	up	1.44	1.04	2.06	0.39	0.52	0.46	1.51333	0.456667
gene-TEA_006234	TEA_006234	hypothetical protein	0.319	-1.64722	1.4934e-12	6.94161e-11	yes	down	2.41	1.52	2.46	4.28	5	6.46	2.13	5.24667
gene-TEA_006360	TEA_006360	hypothetical protein	0.232	-2.10715	2.48151e-33	4.31246e-31	yes	down	8.52	5.17	14.76	32.97	27.14	35.24	9.48333	31.7833
gene-TEA_006367	TEA_006367	hypothetical protein	4.442	2.15118	0.00284715	0.0227985	yes	up	0.31	0.51	1.06	0.08	0.04	0.2	0.626667	0.106667
gene-TEA_006374	TEA_006374	hypothetical protein	2.969	1.57018	0.000742611	0.00740466	yes	up	1.4	1.39	2.78	0.42	0.39	0.61	1.85667	0.473333
gene-TEA_006422	TEA_006422	hypothetical protein	2.421	1.27535	4.16962e-05	0.000605412	yes	up	2.74	2.69	2.92	1.13	0.81	0.75	2.78333	0.896667
gene-TEA_006515	TEA_006515	hypothetical protein	0.464	-1.10678	3.22451e-24	3.63747e-22	yes	down	8.72	7.39	14.24	16.87	15.18	16.7	10.1167	16.25
gene-TEA_006526	TEA_006526	hypothetical protein	2.464	1.30126	0.00455414	0.0333015	yes	up	1.78	2.4	3.4	0.56	0.7	1.38	2.52667	0.88
gene-TEA_006579	TEA_006579	hypothetical protein	2.173	1.11948	0.000329294	0.0036781	yes	up	1.72	2.84	3.27	1.07	0.84	1.05	2.61	0.986667
gene-TEA_006610	TEA_006610	hypothetical protein	0.454	-1.13793	8.13739e-19	6.48637e-17	yes	down	18.68	14.88	22.61	28.11	32.9	33.29	18.7233	31.4333
gene-TEA_006620	TEA_006620	hypothetical protein	2.7	1.43288	0.00704816	0.0470283	yes	up	5.57	2.56	8.29	1.11	1.07	2.45	5.47333	1.54333
gene-TEA_006670	TEA_006670	hypothetical protein	0.454	-1.13855	0.00694291	0.0465354	yes	down	1.7	1.7	2.43	3.18	2.48	4.4	1.94333	3.35333
gene-TEA_006705	TEA_006705	hypothetical protein	2.557	1.35454	1.47105e-13	7.69015e-12	yes	up	4.45	3.26	8.46	1.7	1.39	1.47	5.39	1.52
gene-TEA_006719	TEA_006719	hypothetical protein	0.312	-1.68257	2.44858e-13	1.24626e-11	yes	down	7.03	4.79	6.63	15.64	14.82	15.65	6.15	15.37
gene-TEA_006836	TEA_006836	hypothetical protein	3.703	1.88872	3.43835e-10	1.20812e-08	yes	up	4.38	3.96	6.35	0.99	1.23	0.76	4.89667	0.993333
gene-TEA_006912	TEA_006912	hypothetical protein	2.203	1.13965	0.000106857	0.00139275	yes	up	1.74	2.3	2.74	0.71	0.91	0.64	2.26	0.753333
gene-TEA_006925	TEA_006925	hypothetical protein	0.462	-1.11343	7.07728e-13	3.44749e-11	yes	down	20.38	23.14	22.91	39.03	34.59	40.35	22.1433	37.99
gene-TEA_006933	TEA_006933	hypothetical protein	0.289	-1.78929	1.05601e-25	1.27315e-23	yes	down	5.34	4.52	5.84	13.03	12.93	16.35	5.23333	14.1033
gene-TEA_006954	TEA_006954	hypothetical protein	7.867	2.97583	6.40432e-07	1.37572e-05	yes	up	2.86	1.55	3.22	0.3	0.22	0.13	2.54333	0.216667
gene-TEA_007093	TEA_007093	hypothetical protein	16.239	4.02135	3.1298e-05	0.00046947	yes	up	2.58	3.18	3.79	0.78	0.05	0	3.18333	0.276667
gene-TEA_007129	TEA_007129	hypothetical protein	0.275	-1.86428	3.77534e-08	1.01148e-06	yes	down	1.33	0.83	2.3	3.81	3.32	5.79	1.48667	4.30667
gene-TEA_007131	TEA_007131	hypothetical protein	2.349	1.232	7.00379e-07	1.48734e-05	yes	up	7.46	4.64	9.34	1.88	3.07	2.77	7.14667	2.57333
gene-TEA_007149	TEA_007149	hypothetical protein	2.116	1.08145	4.36088e-05	0.000630595	yes	up	3.39	1.93	4.39	1.26	0.85	1.33	3.23667	1.14667
gene-TEA_007269	TEA_007269	hypothetical protein	0.467	-1.09988	3.55339e-06	6.66778e-05	yes	down	6.91	4.25	9.02	13.3	7.42	12.21	6.72667	10.9767
gene-TEA_007328	TEA_007328	hypothetical protein	0.499	-1.00319	2.06743e-26	2.6411e-24	yes	down	191.72	202.1	242.57	342.14	285.9	366.64	212.13	331.56
gene-TEA_007368	TEA_007368	hypothetical protein	5.936	2.56942	0.00161259	0.0141717	yes	up	0.76	0.48	1.54	0.24	0.06	0.04	0.926667	0.113333
gene-TEA_007382	TEA_007382	hypothetical protein	0.195	-2.35827	6.68473e-05	0.000922377	yes	down	0.14	0.79	0.48	1.17	1.83	2.86	0.47	1.95333
gene-TEA_007490	TEA_007490	hypothetical protein	0.18	-2.47601	0.0019792	0.0168299	yes	down	0.07	0.09	0.02	0.15	0.34	0.36	0.06	0.283333
gene-TEA_007491	TEA_007491	hypothetical protein	2.326	1.21786	3.4323e-26	4.32739e-24	yes	up	225.8	220.48	324.13	102.36	75.61	82.11	256.803	86.6933
gene-TEA_007511	TEA_007511	hypothetical protein	3.617	1.8546	5.66313e-05	0.000795297	yes	up	2.68	1.35	4.18	0.43	0.37	0.88	2.73667	0.56
gene-TEA_007513	TEA_007513	hypothetical protein	13.872	3.7941	0.000320531	0.0035927	yes	up	2.6	5.96	19.88	0.15	0.73	0.16	9.48	0.346667
gene-TEA_007534	TEA_007534	hypothetical protein	3.016	1.59262	1.40046e-13	7.36098e-12	yes	up	24.1	16.11	40.49	7.83	5.16	6.9	26.9	6.63
gene-TEA_007567	TEA_007567	hypothetical protein	0.468	-1.09588	3.90731e-06	7.26128e-05	yes	down	2.58	1.45	3.93	3.69	3.21	5.71	2.65333	4.20333
gene-TEA_007571	TEA_007571	hypothetical protein	4.791	2.26048	0.00112504	0.0104942	yes	up	0.53	0.35	0.95	0.06	0.09	0.13	0.61	0.0933333
gene-TEA_007584	TEA_007584	hypothetical protein	0.34	-1.55755	0.00333338	0.0258756	yes	down	3.21	3.36	3.48	8.95	6.41	9.21	3.35	8.19
gene-TEA_007733	TEA_007733	hypothetical protein	6.83	2.77191	0.00269522	0.0218357	yes	up	1.06	1.91	2.98	0.1	0.08	0.52	1.98333	0.233333
gene-TEA_007752	TEA_007752	hypothetical protein	0.379	-1.40058	0.00136625	0.0123384	yes	down	0.75	0.85	0.65	1.98	1.39	1.36	0.75	1.57667
gene-TEA_007753	TEA_007753	hypothetical protein	0.344	-1.53877	4.59532e-08	1.21264e-06	yes	down	1.55	1.36	1.34	3.35	2.6	3.87	1.41667	3.27333
gene-TEA_007812	TEA_007812	hypothetical protein	0.381	-1.39192	0.000881548	0.00856247	yes	down	2.18	0.55	1.12	2.34	5.56	1.79	1.28333	3.23
gene-TEA_007838	TEA_007838	hypothetical protein	2.19	1.13106	7.2882e-65	4.13498e-62	yes	up	141.2	128.58	201.28	54.81	48.64	60.23	157.02	54.56
gene-TEA_007846	TEA_007846	hypothetical protein	0.492	-1.02307	6.49403e-05	0.000898229	yes	down	1.42	1.12	2.32	2.54	2.25	2.52	1.62	2.43667
gene-TEA_007854	TEA_007854	hypothetical protein	0.466	-1.10126	1.43424e-11	5.9498e-10	yes	down	2.78	3.04	4.27	6.37	4.32	5.88	3.36333	5.52333
gene-TEA_007862	TEA_007862	hypothetical protein	2.445	1.28995	2.76057e-10	9.78885e-09	yes	up	7.22	4.53	6.63	1.05	3.65	1.08	6.12667	1.92667
gene-TEA_007866	TEA_007866	hypothetical protein	0.462	-1.11337	9.22551e-18	6.81839e-16	yes	down	8.94	10.7	14.6	17.36	15.13	20.07	11.4133	17.52
gene-TEA_007927	TEA_007927	hypothetical protein	7.437	2.89479	1.02722e-39	2.47689e-37	yes	up	77.79	73.02	111.14	7.23	11.22	8.73	87.3167	9.06
gene-TEA_007931	TEA_007931	hypothetical protein	0.18	-2.47649	5.66808e-16	3.68139e-14	yes	down	0.68	0.6	0.39	2.34	2.3	2.9	0.556667	2.51333
gene-TEA_007935	TEA_007935	hypothetical protein	0.183	-2.45328	1.55833e-16	1.06976e-14	yes	down	0.57	0.64	0.71	3.44	1.99	2.84	0.64	2.75667
gene-TEA_007955	TEA_007955	hypothetical protein	0.219	-2.19232	7.34785e-07	1.55417e-05	yes	down	1.8	0.39	1.5	4.16	4.63	3.81	1.23	4.2
gene-TEA_007960	TEA_007960	hypothetical protein	0.416	-1.2669	0.000269018	0.00307792	yes	down	1.25	0.68	1.57	2.01	2.26	2.06	1.16667	2.11
gene-TEA_007961	TEA_007961	hypothetical protein	0.464	-1.1074	0.000432213	0.00466557	yes	down	1.39	1.61	3.34	4.38	2.2	3.53	2.11333	3.37
gene-TEA_007963	TEA_007963	hypothetical protein	0.442	-1.17933	7.59287e-12	3.26206e-10	yes	down	11.07	9.37	12.28	17.94	18.36	21.37	10.9067	19.2233
gene-TEA_007978	TEA_007978	hypothetical protein	0.149	-2.7494	1.46407e-19	1.23327e-17	yes	down	1.47	0.73	0.99	5.24	5.72	5.65	1.06333	5.53667
gene-TEA_007999	TEA_007999	hypothetical protein	0.034	-4.88936	2.353e-32	3.84655e-30	yes	down	0.35	0.04	0.5	7.35	5.13	6.92	0.296667	6.46667
gene-TEA_008019	TEA_008019	hypothetical protein	0.478	-1.06628	0.000204705	0.00244202	yes	down	1.19	1.35	2.52	2.91	2.55	2.35	1.68667	2.60333
gene-TEA_008101	TEA_008101	hypothetical protein	2.949	1.56033	5.78885e-06	0.000103204	yes	up	4.24	3.49	12.16	1.02	1.67	2.05	6.63	1.58
gene-TEA_008140	TEA_008140	hypothetical protein	0.459	-1.12455	0.00435334	0.0320274	yes	down	1.85	1.18	3.05	2.39	3.95	3.31	2.02667	3.21667
gene-TEA_008145	TEA_008145	hypothetical protein	0.495	-1.01431	3.43309e-06	6.45653e-05	yes	down	7.43	3.44	8.42	10.37	9.22	14.48	6.43	11.3567
gene-TEA_008185	TEA_008185	hypothetical protein	0.333	-1.58499	0.00394522	0.0295662	yes	down	0.44	0.53	0.79	2	1.08	0.92	0.586667	1.33333
gene-TEA_008186	TEA_008186	hypothetical protein	0.004	-7.80459	0.00136346	0.012319	yes	down	0	0	0	0.04	1.63	1.31	0	0.993333
gene-TEA_008214	TEA_008214	hypothetical protein	0.492	-1.02231	1.53804e-11	6.32597e-10	yes	down	8.68	7.02	10.52	15.64	10.27	15.16	8.74	13.69
gene-TEA_008348	TEA_008348	hypothetical protein	0.464	-1.10814	8.77645e-05	0.00116596	yes	down	11.83	6.55	15.06	19.78	16.9	18.41	11.1467	18.3633
gene-TEA_008369	TEA_008369	hypothetical protein	0.481	-1.05551	2.96721e-21	2.7651e-19	yes	down	16.19	11.8	18.76	27.61	19.91	25.63	15.5833	24.3833
gene-TEA_008375	TEA_008375	hypothetical protein	0.453	-1.14394	0.000349405	0.00386913	yes	down	1.08	0.77	1.97	2.4	1.5	2.31	1.27333	2.07
gene-TEA_008438	TEA_008438	hypothetical protein	2.014	1.00986	3.37657e-06	6.37319e-05	yes	up	6.9	7.39	12.79	3.12	3.32	3.65	9.02667	3.36333
gene-TEA_008474	TEA_008474	hypothetical protein	0.168	-2.57426	4.47883e-45	1.3935e-42	yes	down	3.67	4.06	3.98	19.26	15.95	19.8	3.90333	18.3367
gene-TEA_008602	TEA_008602	hypothetical protein	0.135	-2.88611	7.35097e-06	0.000129027	yes	down	0.21	0.21	0.14	1.6	0.71	1.06	0.186667	1.12333
gene-TEA_008642	TEA_008642	hypothetical protein	0.312	-1.68258	1.48128e-39	3.52764e-37	yes	down	7.43	6.76	8.86	19.73	18.24	20.73	7.68333	19.5667
gene-TEA_008651	TEA_008651	hypothetical protein	0.13	-2.94314	8.07289e-39	1.85388e-36	yes	down	2.11	2.34	4.34	16.89	14.25	19.75	2.93	16.9633
gene-TEA_008676	TEA_008676	hypothetical protein	0.095	-3.39616	3.07379e-200	1.97645e-196	yes	down	15.77	12.76	26.5	159.68	129.07	145.14	18.3433	144.63
gene-TEA_008725	TEA_008725	hypothetical protein	0.355	-1.49598	2.71881e-40	6.81114e-38	yes	down	13.21	13.47	18.8	34.35	28.69	35.38	15.16	32.8067
gene-TEA_008764	TEA_008764	hypothetical protein	0.093	-3.42845	7.45437e-05	0.00101264	yes	down	0.38	0.15	0	2.28	1.13	1.53	0.176667	1.64667
gene-TEA_008781	TEA_008781	hypothetical protein	0.256	-1.96533	2.10847e-09	6.74502e-08	yes	down	2.21	1.3	4.1	7.5	7.79	6.14	2.53667	7.14333
gene-TEA_008819	TEA_008819	hypothetical protein	0.419	-1.25352	1.26224e-48	4.68242e-46	yes	down	223.47	214.41	324.37	521.34	357.88	509.94	254.083	463.053
gene-TEA_008912	TEA_008912	hypothetical protein	2.484	1.31277	4.78618e-29	6.73908e-27	yes	up	23.45	20.8	35.36	9.43	7.15	8.24	26.5367	8.27333
gene-TEA_009021	TEA_009021	hypothetical protein	0.484	-1.04796	5.28168e-06	9.49199e-05	yes	down	2.85	3.44	4.01	5.83	4.98	5.69	3.43333	5.5
gene-TEA_009022	TEA_009022	hypothetical protein	0.384	-1.38155	7.70839e-40	1.90635e-37	yes	down	25.58	22.39	34.76	61.07	43.23	60.99	27.5767	55.0967
gene-TEA_009054	TEA_009054	hypothetical protein	0.229	-2.12479	4.59726e-48	1.67323e-45	yes	down	5.51	4.32	5.77	18.83	14.86	19.1	5.2	17.5967
gene-TEA_009090	TEA_009090	hypothetical protein	2.068	1.04854	1.1463e-07	2.84582e-06	yes	up	3.79	2.64	4.45	1.53	1.23	1.65	3.62667	1.47
gene-TEA_009122	TEA_009122	hypothetical protein	0.414	-1.27068	2.85248e-11	1.13219e-09	yes	down	6.49	4.6	8.95	13.46	11.25	11.67	6.68	12.1267
gene-TEA_009136	TEA_009136	hypothetical protein	4.124	2.04402	4.81999e-21	4.42751e-19	yes	up	7.43	6.54	11.15	1.25	1.9	1.36	8.37333	1.50333
gene-TEA_009158	TEA_009158	hypothetical protein	5.114	2.35439	4.57238e-08	1.20824e-06	yes	up	1.48	0.85	1.91	0.27	0.2	0.13	1.41333	0.2
gene-TEA_009174	TEA_009174	hypothetical protein	0.251	-1.99145	7.23235e-98	9.96514e-95	yes	down	78.7	82.72	98.16	266.8	246.76	289.32	86.5267	267.627
gene-TEA_009193	TEA_009193	hypothetical protein	0.103	-3.27323	0.000438195	0.00471432	yes	down	0.04	0.11	0.09	0.33	0.57	0.89	0.08	0.596667
gene-TEA_009198	TEA_009198	hypothetical protein	0.37	-1.43536	9.83623e-41	2.52988e-38	yes	down	19.82	19.1	26.81	44.77	41.35	50.61	21.91	45.5767
gene-TEA_009216	TEA_009216	hypothetical protein	0.357	-1.48556	1.95743e-13	1.0123e-11	yes	down	2.27	0.98	2.74	4.48	4.02	3.66	1.99667	4.05333
gene-TEA_009241	TEA_009241	hypothetical protein	6.635	2.73008	0.000180841	0.00219259	yes	up	2.08	1.2	1.43	0.1	0.08	0.4	1.57	0.193333
gene-TEA_009250	TEA_009250	hypothetical protein	2.901	1.5368	7.94322e-95	1.0215e-91	yes	up	19.71	18.69	29.39	7.1	6.03	6.77	22.5967	6.63333
gene-TEA_009274	TEA_009274	hypothetical protein	0.392	-1.35107	0.00087321	0.00849003	yes	down	1.28	1.39	1.49	2.92	2.59	2.81	1.38667	2.77333
gene-TEA_009299	TEA_009299	hypothetical protein	0.326	-1.61601	5.4412e-83	5.52425e-80	yes	down	42.17	32.78	57.56	102.33	90.01	116.61	44.17	102.983
gene-TEA_009302	TEA_009302	hypothetical protein	0.412	-1.27758	3.78834e-53	1.55483e-50	yes	down	18.11	14.68	24.18	36.89	29.64	38.34	18.99	34.9567
gene-TEA_009330	TEA_009330	hypothetical protein	2.184	1.12677	2.42603e-15	1.49038e-13	yes	up	33.49	33.59	47.41	18.34	13.22	17.61	38.1633	16.39
gene-TEA_009335	TEA_009335	hypothetical protein	0.073	-3.78401	0.000250509	0.00289361	yes	down	0.05	0.09	0.06	1.07	0.61	0.48	0.0666667	0.72
gene-TEA_009354	TEA_009354	hypothetical protein	0.496	-1.01303	0.000258167	0.00296961	yes	down	0.96	1.06	1.31	1.23	1.4	1.94	1.11	1.52333
gene-TEA_009421	TEA_009421	hypothetical protein	0.312	-1.68036	6.34646e-19	5.14384e-17	yes	down	4.98	2.81	7.14	11.25	9.66	14.44	4.97667	11.7833
gene-TEA_009568	TEA_009568	hypothetical protein	3.107	1.63552	2.15003e-06	4.19778e-05	yes	up	5.99	3.55	10.21	2.02	1.37	1.24	6.58333	1.54333
gene-TEA_009642	TEA_009642	hypothetical protein	0.006	-7.50223	5.20359e-09	1.60604e-07	yes	down	0	0	0.1	1.59	5.46	5.29	0.0333333	4.11333
gene-TEA_009690	TEA_009690	hypothetical protein	0.427	-1.22889	3.42269e-18	2.66225e-16	yes	down	12.85	10.45	15.5	22.22	21.56	26.21	12.9333	23.33
gene-TEA_009785	TEA_009785	hypothetical protein	0.348	-1.52325	8.60402e-70	5.92755e-67	yes	down	90.06	73.89	120.53	232.1	160.46	231.14	94.8267	207.9
gene-TEA_009837	TEA_009837	hypothetical protein	0.12	-3.0569	0.000662067	0.00668761	yes	down	0.25	0.25	0.51	2.13	2.65	1.26	0.336667	2.01333
gene-TEA_009841	TEA_009841	hypothetical protein	0.438	-1.19149	5.13548e-05	0.000728943	yes	down	2.79	1.32	3.59	5.29	3.02	4.78	2.56667	4.36333
gene-TEA_009860	TEA_009860	hypothetical protein	0.315	-1.66475	1.33645e-06	2.67984e-05	yes	down	1.49	0.56	2.07	3.35	3.26	2.93	1.37333	3.18
gene-TEA_009882	TEA_009882	hypothetical protein	0.161	-2.6329	0.000513263	0.00540145	yes	down	2.39	2.36	0.1	0.75	0.33	0.65	1.61667	0.576667
gene-TEA_009883	TEA_009883	hypothetical protein	0.013	-6.25493	3.27815e-06	6.21785e-05	yes	down	0	0	0.1	1.72	0.75	1.36	0.0333333	1.27667
gene-TEA_009935	TEA_009935	hypothetical protein	2.2	1.13728	6.36152e-15	3.6851e-13	yes	up	10.24	7.71	13.62	4.08	3.33	3.4	10.5233	3.60333
gene-TEA_009945	TEA_009945	hypothetical protein	0.402	-1.31633	1.0069e-24	1.17716e-22	yes	down	11.9	11	13.21	22.48	23.36	23.76	12.0367	23.2
gene-TEA_009999	TEA_009999	hypothetical protein	2.178	1.12315	7.43463e-05	0.00101067	yes	up	2.37	1.46	2.82	0.66	0.86	0.74	2.21667	0.753333
gene-TEA_010018	TEA_010018	hypothetical protein	15.36	3.94115	1.36268e-06	2.72677e-05	yes	up	0.83	0.37	1.04	0.06	0.05	0	0.746667	0.0366667
gene-TEA_010132	TEA_010132	hypothetical protein	0.378	-1.40491	0.00337648	0.0261435	yes	down	1.5	2.91	5.58	5.95	5.8	8.31	3.33	6.68667
gene-TEA_010137	TEA_010137	hypothetical protein	0.424	-1.23938	1.36621e-66	8.78474e-64	yes	down	52.18	48.89	78.72	113.31	92.97	115.58	59.93	107.287
gene-TEA_010145	TEA_010145	hypothetical protein	0.223	-2.16368	1.10196e-200	1.06284e-196	yes	down	53.32	43.93	82.81	194.89	154.98	184.15	60.02	178.007
gene-TEA_010205	TEA_010205	hypothetical protein	0.49	-1.0287	0.0021799	0.0182668	yes	down	0.76	0.4	1.2	1.01	1.39	1.06	0.786667	1.15333
gene-TEA_010216	TEA_010216	hypothetical protein	0.489	-1.03222	5.2307e-09	1.61182e-07	yes	down	5.12	4.11	7.08	8.95	6.15	10.64	5.43667	8.58
gene-TEA_010367	TEA_010367	hypothetical protein	2.174	1.12019	1.8455e-06	3.62892e-05	yes	up	3.2	6.56	7.7	0.83	0.61	1.26	5.82	0.9
gene-TEA_010408	TEA_010408	hypothetical protein	0.378	-1.40272	2.90455e-19	2.40467e-17	yes	down	2.72	1.64	3.45	5.36	4.79	5.27	2.60333	5.14
gene-TEA_010463	TEA_010463	hypothetical protein	0.134	-2.8971	0.000195709	0.00234486	yes	down	0.17	0.06	0.22	0.91	0.58	2.14	0.15	1.21
gene-TEA_010465	TEA_010465	hypothetical protein	2.42	1.27504	1.11539e-09	3.71058e-08	yes	up	6.62	7.11	12	4.91	6.11	8.58	8.57667	6.53333
gene-TEA_010479	TEA_010479	hypothetical protein	0.493	-1.02173	1.00155e-15	6.39733e-14	yes	down	9.47	7.47	13.49	14.59	14	18.03	10.1433	15.54
gene-TEA_010665	TEA_010665	hypothetical protein	0.208	-2.26672	0.000757825	0.00751591	yes	down	0.62	0.09	1.28	1.32	2	2.83	0.663333	2.05
gene-TEA_010761	TEA_010761	hypothetical protein	0.371	-1.43146	6.99003e-05	0.000957654	yes	down	1.01	0.39	0.96	1.89	1.04	1.93	0.786667	1.62
gene-TEA_011000	TEA_011000	hypothetical protein	0.484	-1.04557	1.81966e-38	4.08153e-36	yes	down	119.24	121.52	163.65	227.85	219.11	245.91	134.803	230.957
gene-TEA_011018	TEA_011018	hypothetical protein	3.149	1.65478	9.89537e-08	2.47577e-06	yes	up	5.23	4.39	5.15	1.33	1.13	1.21	4.92333	1.22333
gene-TEA_011051	TEA_011051	hypothetical protein	2.247	1.16787	2.49395e-24	2.84665e-22	yes	up	309.15	193.83	466.04	111.86	94.21	125.71	323.007	110.593
gene-TEA_011062	TEA_011062	hypothetical protein	0.14	-2.83475	3.06972e-173	1.48037e-169	yes	down	20.72	18.77	32.26	142.89	108.48	137.89	23.9167	129.753
gene-TEA_011122	TEA_011122	hypothetical protein	0.17	-2.55777	8.43165e-07	1.77175e-05	yes	down	0.63	0.81	1.05	3.08	3.15	5.25	0.83	3.82667
gene-TEA_011128	TEA_011128	hypothetical protein	0.271	-1.8833	1.16319e-24	1.35168e-22	yes	down	3.53	2.71	4.4	11.17	9.07	9.6	3.54667	9.94667
gene-TEA_011175	TEA_011175	hypothetical protein	0.382	-1.38671	4.47752e-18	3.41389e-16	yes	down	5.41	3.76	8.25	10.82	9.81	13.28	5.80667	11.3033
gene-TEA_011181	TEA_011181	hypothetical protein	0.479	-1.0631	0.00115552	0.0107215	yes	down	2.02	2.15	4.04	5.16	2.53	5.3	2.73667	4.33
gene-TEA_011183	TEA_011183	hypothetical protein	0.285	-1.81249	2.07014e-57	9.73974e-55	yes	down	7.36	4.83	8.39	19.08	15.68	20.39	6.86	18.3833
gene-TEA_011239	TEA_011239	hypothetical protein	0.483	-1.04889	6.59608e-14	3.54425e-12	yes	down	11.46	10.11	13.82	19.42	18.7	19.12	11.7967	19.08
gene-TEA_011255	TEA_011255	hypothetical protein	0.437	-1.19536	0.000241702	0.00280869	yes	down	1.25	0.94	1.95	1.98	2.36	2.68	1.38	2.34
gene-TEA_011333	TEA_011333	hypothetical protein	3.315	1.729	5.55086e-13	2.73208e-11	yes	up	8.16	6.85	10.34	1.9	2.42	1.42	8.45	1.91333
gene-TEA_011488	TEA_011488	hypothetical protein	0.338	-1.56668	4.20949e-07	9.3442e-06	yes	down	1.51	1.7	1.78	3.23	3.6	4.76	1.66333	3.86333
gene-TEA_011610	TEA_011610	hypothetical protein	0.353	-1.50195	1.02223e-65	6.36089e-63	yes	down	36.54	34.36	63.23	88.76	76.9	109.87	44.71	91.8433
gene-TEA_011623	TEA_011623	hypothetical protein	4.873	2.28482	1.85822e-06	3.6502e-05	yes	up	17.64	3.72	6.9	0.62	0.54	0.11	9.42	0.423333
gene-TEA_011628	TEA_011628	hypothetical protein	2.029	1.02063	0.00338276	0.0261493	yes	up	54.92	30.82	79.58	22.69	18.98	26.04	55.1067	22.57
gene-TEA_011659	TEA_011659	hypothetical protein	2.49	1.31591	5.77738e-07	1.25502e-05	yes	up	1.65	1.13	2.54	0.52	0.57	0.48	1.77333	0.523333
gene-TEA_011739	TEA_011739	hypothetical protein	0.274	-1.86932	9.67623e-85	1.09797e-81	yes	down	11.76	10.01	16.56	36.7	32.66	40.31	12.7767	36.5567
gene-TEA_011742	TEA_011742	hypothetical protein	4.327	2.11324	7.22931e-45	2.17896e-42	yes	up	17.92	17.03	24.19	4.4	2.94	3.12	19.7133	3.48667
gene-TEA_011794	TEA_011794	hypothetical protein	2.905	1.53829	6.347e-11	2.41964e-09	yes	up	23.57	20.52	36.65	6.61	4.29	10.82	26.9133	7.24
gene-TEA_011824	TEA_011824	hypothetical protein	0.433	-1.20865	1.60129e-31	2.57408e-29	yes	down	23.75	23.84	30.14	47.13	41.66	50.26	25.91	46.35
gene-TEA_011910	TEA_011910	hypothetical protein	2.621	1.39003	6.26601e-06	0.0001113	yes	up	19.24	20.86	35.79	9.32	6.04	7.02	25.2967	7.46
gene-TEA_011933	TEA_011933	hypothetical protein	4.227	2.07958	2.47619e-34	4.72927e-32	yes	up	26.04	15.5	47.56	5.01	4.83	5.29	29.7	5.04333
gene-TEA_011964	TEA_011964	hypothetical protein	4.47	2.1604	1.94203e-07	4.60785e-06	yes	up	1.44	1.71	2.19	0.23	0.41	0.24	1.78	0.293333
gene-TEA_011974	TEA_011974	hypothetical protein	0.408	-1.29214	1.21224e-21	1.16339e-19	yes	down	8.98	10.32	13.63	20.62	19.78	21.35	10.9767	20.5833
gene-TEA_012013	TEA_012013	hypothetical protein	3.981	1.99295	4.74616e-20	4.05104e-18	yes	up	96.05	50.66	122.98	21.88	11.11	19.42	89.8967	17.47
gene-TEA_012056	TEA_012056	hypothetical protein	4.7	2.2326	2.41283e-20	2.09656e-18	yes	up	5.01	5.27	7.61	1.01	0.88	1.06	5.96333	0.983333
gene-TEA_012118	TEA_012118	hypothetical protein	0.311	-1.68701	8.31091e-08	2.0984e-06	yes	down	1.9	1.63	1.8	5.35	2.66	5.7	1.77667	4.57
gene-TEA_012212	TEA_012212	hypothetical protein	0.27	-1.88706	1.16098e-98	1.72272e-95	yes	down	48.77	39.72	70.84	159.52	134.6	162.07	53.11	152.063
gene-TEA_012292	TEA_012292	hypothetical protein	0.057	-4.14265	1.41122e-12	6.60736e-11	yes	down	0.21	0.41	0.8	7.43	3.68	7.73	0.473333	6.28
gene-TEA_012382	TEA_012382	hypothetical protein	2.039	1.02777	0.00079651	0.0078632	yes	up	1.26	0.94	2.06	0.5	0.57	0.43	1.42	0.5
gene-TEA_012512	TEA_012512	hypothetical protein	0.396	-1.33804	4.12267e-16	2.7235e-14	yes	down	3	2.93	4.96	7.52	5.84	7.39	3.63	6.91667
gene-TEA_012542	TEA_012542	hypothetical protein	0.094	-3.41196	0.00421707	0.0311794	yes	down	0.05	0	0	0.07	0.19	0.22	0.0166667	0.16
gene-TEA_012621	TEA_012621	hypothetical protein	0.492	-1.02324	4.87677e-05	0.000695806	yes	down	11.06	9.52	11.62	17.53	13.71	21.39	10.7333	17.5433
gene-TEA_012722	TEA_012722	hypothetical protein	5.642	2.49628	1.65904e-37	3.63668e-35	yes	up	14.13	10.96	17.74	1.81	2.13	1.79	14.2767	1.91
gene-TEA_012733	TEA_012733	hypothetical protein	6.46	2.69153	1.05581e-55	4.84917e-53	yes	up	18.07	16.67	23.41	3.01	1.67	2.26	19.3833	2.31333
gene-TEA_012742	TEA_012742	hypothetical protein	0.353	-1.50245	1.18165e-22	1.21245e-20	yes	down	8.26	6.29	10.39	20.45	13.48	20.33	8.31333	18.0867
gene-TEA_012781	TEA_012781	hypothetical protein	2.351	1.23351	0.00122474	0.0112448	yes	up	4.51	3.53	4.41	1.64	0.78	1.76	4.15	1.39333
gene-TEA_012849	TEA_012849	hypothetical protein	0.412	-1.27873	0.000175439	0.00213381	yes	down	1.15	0.64	1.47	1.4	2.02	2.13	1.08667	1.85
gene-TEA_012852	TEA_012852	hypothetical protein	0.085	-3.56059	2.64456e-07	6.05863e-06	yes	down	0.11	0.11	0.41	2.15	1.55	1.51	0.21	1.73667
gene-TEA_012951	TEA_012951	hypothetical protein	0.292	-1.77833	1.36272e-53	5.71454e-51	yes	down	35.08	27.09	41.64	106.51	75.26	92.86	34.6033	91.5433
gene-TEA_013026	TEA_013026	hypothetical protein	0.373	-1.4211	5.7709e-24	6.39774e-22	yes	down	12.9	14.38	15.12	32.44	26.03	30.76	14.1333	29.7433
gene-TEA_013044	TEA_013044	hypothetical protein	0.406	-1.3007	7.19674e-05	0.000981096	yes	down	0.91	1.06	1.48	2.08	1.34	3.17	1.15	2.19667
gene-TEA_013059	TEA_013059	hypothetical protein	0.482	-1.05155	2.20714e-46	7.46943e-44	yes	down	140.52	104.46	170.53	223.69	196.11	236	138.503	218.6
gene-TEA_013080	TEA_013080	hypothetical protein	2.666	1.41457	0.000870942	0.00847225	yes	up	3.72	2.97	4.57	0.89	0.89	1.48	3.75333	1.08667
gene-TEA_013110	TEA_013110	hypothetical protein	0.475	-1.07335	1.53897e-13	8.02345e-12	yes	down	9.87	10.03	12.85	21.21	14.18	18	10.9167	17.7967
gene-TEA_013155	TEA_013155	hypothetical protein	0.412	-1.27911	1.44524e-58	7.14839e-56	yes	down	74.48	60.16	102.23	145.96	132.58	155.87	78.9567	144.803
gene-TEA_013157	TEA_013157	hypothetical protein	0.362	-1.46583	4.74584e-42	1.2894e-39	yes	down	17.95	12.92	22.44	40.05	31.33	40.65	17.77	37.3433
gene-TEA_013163	TEA_013163	hypothetical protein	0.396	-1.33538	9.48454e-31	1.47546e-28	yes	down	17.58	12.96	26.08	36.27	30.41	40.46	18.8733	35.7133
gene-TEA_013234	TEA_013234	hypothetical protein	0.385	-1.37749	3.60211e-93	4.34279e-90	yes	down	50.67	45.48	74.42	114.71	101.19	119.27	56.8567	111.723
gene-TEA_013371	TEA_013371	hypothetical protein	0.396	-1.3372	9.88612e-07	2.05057e-05	yes	down	10.28	8.56	14.67	21.57	19.48	25.64	11.17	22.23
gene-TEA_013406	TEA_013406	hypothetical protein	2.867	1.51961	0.00228019	0.0189729	yes	up	1.24	0.89	1.74	0.59	0.26	0.16	1.29	0.336667
gene-TEA_013461	TEA_013461	hypothetical protein	0.112	-3.1645	0.00726387	0.0480522	yes	down	0	0.43	0.2	1.5	1.86	0.78	0.21	1.38
gene-TEA_013499	TEA_013499	hypothetical protein	0.143	-2.80284	4.43082e-24	4.96921e-22	yes	down	1.32	1.05	1.93	6.56	7.94	8.02	1.43333	7.50667
gene-TEA_013549	TEA_013549	hypothetical protein	0.497	-1.00731	2.535e-07	5.82146e-06	yes	down	2.83	2.24	4.15	4.24	4.47	5.3	3.07333	4.67
gene-TEA_013550	TEA_013550	hypothetical protein	0.251	-1.9967	3.81819e-29	5.53782e-27	yes	down	8.42	5.98	10.65	28.01	18.05	30.89	8.35	25.65
gene-TEA_013586	TEA_013586	hypothetical protein	2.128	1.08958	6.89604e-14	3.67471e-12	yes	up	64.84	50.06	86.78	27.86	20.45	24.6	67.2267	24.3033
gene-TEA_013604	TEA_013604	hypothetical protein	0.343	-1.54364	3.87396e-10	1.35624e-08	yes	down	1.3	0.91	2.06	3	2.84	3.4	1.42333	3.08
gene-TEA_013662	TEA_013662	hypothetical protein	2.024	1.01722	2.93767e-06	5.63296e-05	yes	up	9.95	8.02	14.33	4.11	4.91	3.48	10.7667	4.16667
gene-TEA_013672	TEA_013672	hypothetical protein	0.425	-1.23319	1.31916e-08	3.85554e-07	yes	down	4.14	3.05	6.11	8.28	6.99	8.32	4.43333	7.86333
gene-TEA_013695	TEA_013695	hypothetical protein	0.47	-1.08894	0.00159609	0.0140523	yes	down	6.14	2.27	6.04	6.32	6.83	10.44	4.81667	7.86333
gene-TEA_013746	TEA_013746	hypothetical protein	2.289	1.19486	0.000114822	0.00147957	yes	up	11.24	8.68	7.54	2.58	4.17	2.73	9.15333	3.16
gene-TEA_013771	TEA_013771	hypothetical protein	0.486	-1.03986	9.42511e-10	3.16192e-08	yes	down	11.27	7.47	14.55	17.65	16.34	17	11.0967	16.9967
gene-TEA_013816	TEA_013816	hypothetical protein	0.259	-1.94965	2.6492e-33	4.56278e-31	yes	down	7.92	5.65	7.83	21.55	19.76	22.64	7.13333	21.3167
gene-TEA_013822	TEA_013822	hypothetical protein	2.055	1.03925	0.00410073	0.0305535	yes	up	1.09	1.15	2	0.25	0.37	0.92	1.41333	0.513333
gene-TEA_013831	TEA_013831	hypothetical protein	10.79	3.43157	0.00530922	0.0375697	yes	up	0.54	0.18	0.54	0	0.03	0.06	0.42	0.03
gene-TEA_013858	TEA_013858	hypothetical protein	0.495	-1.01344	0.00338117	0.0261493	yes	down	0.44	0.31	0.37	0.67	0.59	0.5	0.373333	0.586667
gene-TEA_013887	TEA_013887	hypothetical protein	0.177	-2.49859	1.10643e-22	1.15994e-20	yes	down	1.57	1.05	2.06	6.54	5.02	7.4	1.56	6.32
gene-TEA_013900	TEA_013900	hypothetical protein	0.407	-1.29737	5.20175e-34	9.74191e-32	yes	down	37.46	23.36	45.2	65.25	58.79	71.54	35.34	65.1933
gene-TEA_013922	TEA_013922	hypothetical protein	2.424	1.2774	2.04629e-08	5.78783e-07	yes	up	3.36	3.94	6.84	1.15	1.27	1.95	4.71333	1.45667
gene-TEA_013942	TEA_013942	hypothetical protein	0.469	-1.09103	2.57562e-11	1.02865e-09	yes	down	6.34	6.26	8.92	11.24	11.4	12.4	7.17333	11.68
gene-TEA_013949	TEA_013949	hypothetical protein	0.159	-2.65187	0.00358775	0.0274537	yes	down	0.41	0.2	0.08	0.43	2.01	0.25	0.23	0.896667
gene-TEA_013967	TEA_013967	hypothetical protein	0.077	-3.70637	0.00325604	0.0254184	yes	down	0.02	0	0.04	0.1	0.07	0.3	0.02	0.156667
gene-TEA_014009	TEA_014009	hypothetical protein	2.075	1.05311	0.00338355	0.0261493	yes	up	1.91	0.92	3.76	0.94	0.59	0.73	2.19667	0.753333
gene-TEA_014026	TEA_014026	hypothetical protein	3.328	1.73459	2.33603e-05	0.000364284	yes	up	3.94	2.86	6.15	1.39	0.27	1.2	4.31667	0.953333
gene-TEA_014124	TEA_014124	hypothetical protein	2.048	1.0345	0.00010714	0.00139456	yes	up	3.48	2.51	6.18	1.01	1.27	1.68	4.05667	1.32
gene-TEA_014144	TEA_014144	hypothetical protein	0.04	-4.6389	0.000356443	0.00393351	yes	down	0.07	0	0	0.55	0.47	0.49	0.0233333	0.503333
gene-TEA_014193	TEA_014193	hypothetical protein	2.001	1.00038	5.90044e-16	3.80667e-14	yes	up	42.51	43.6	64.13	19.53	17.53	20.53	50.08	19.1967
gene-TEA_014205	TEA_014205	hypothetical protein	2.681	1.42291	6.4209e-11	2.44298e-09	yes	up	2.12	1.81	2.51	0.66	0.47	0.72	2.14667	0.616667
gene-TEA_014234	TEA_014234	hypothetical protein	0.146	-2.77755	9.91684e-48	3.4781e-45	yes	down	2.54	2.38	3.01	15.04	10.96	16.21	2.64333	14.07
gene-TEA_014276	TEA_014276	hypothetical protein	2.1	1.07063	0.00551419	0.0387315	yes	up	1.26	1.23	1.88	0.56	0.49	0.52	1.45667	0.523333
gene-TEA_014287	TEA_014287	hypothetical protein	3.636	1.86242	1.67165e-42	4.67334e-40	yes	up	152.98	125.75	207.72	39.29	24.55	41.89	162.15	35.2433
gene-TEA_014336	TEA_014336	hypothetical protein	2.891	1.53165	0.000186797	0.00225348	yes	up	1.02	0.92	1.95	0.44	0.18	0.39	1.29667	0.336667
gene-TEA_014371	TEA_014371	hypothetical protein	2.347	1.23059	0.00359473	0.027495	yes	up	0.9	0.88	1.57	0.36	0.3	0.41	1.11667	0.356667
gene-TEA_014399	TEA_014399	hypothetical protein	2.927	1.54952	0.000970022	0.00927241	yes	up	0.99	0.57	1.56	0.2	0.19	0.4	1.04	0.263333
gene-TEA_014643	TEA_014643	hypothetical protein	0.263	-1.92684	2.98218e-26	3.78462e-24	yes	down	3.93	2.84	4.87	13.01	10.73	10.12	3.88	11.2867
gene-TEA_014660	TEA_014660	hypothetical protein	0.281	-1.83369	1.12709e-71	9.05897e-69	yes	down	144.36	151.98	170.54	440.7	389.6	476.1	155.627	435.467
gene-TEA_014663	TEA_014663	hypothetical protein	0.319	-1.64996	6.77135e-55	3.03766e-52	yes	down	41.1	39.15	67.79	129.68	109.56	110.56	49.3467	116.6
gene-TEA_014733	TEA_014733	hypothetical protein	0.374	-1.41963	0.000945814	0.00906347	yes	down	1.2	0.74	2.66	4.79	1.45	2.66	1.53333	2.96667
gene-TEA_014800	TEA_014800	hypothetical protein	0.1	-3.31959	7.05816e-36	1.40363e-33	yes	down	1.12	0.77	1.29	7.74	8.19	8.2	1.06	8.04333
gene-TEA_014811	TEA_014811	hypothetical protein	0.435	-1.20173	2.8237e-06	5.42521e-05	yes	down	2.87	1.95	3.22	4.93	4.33	4.87	2.68	4.71
gene-TEA_014841	TEA_014841	hypothetical protein	3.172	1.66517	0.000249849	0.00288771	yes	up	0.96	1.06	1.85	0.41	0.32	0.17	1.29	0.3
gene-TEA_014888	TEA_014888	hypothetical protein	0.292	-1.77707	2.17753e-16	1.46357e-14	yes	down	4.03	1.75	5.01	9.61	7.56	8.21	3.59667	8.46
gene-TEA_014893	TEA_014893	hypothetical protein	0.478	-1.06624	0.000505505	0.00533727	yes	down	2.36	1.52	2.03	2.67	2.68	4.33	1.97	3.22667
gene-TEA_014935	TEA_014935	hypothetical protein	4.257	2.08982	1.51838e-16	1.04606e-14	yes	up	7.97	7.08	8.56	1.74	1.03	1.57	7.87	1.44667
gene-TEA_015004	TEA_015004	hypothetical protein	0.442	-1.1794	0.000513117	0.00540145	yes	down	0.72	0.93	1.2	1.42	1.74	1.74	0.95	1.63333
gene-TEA_015035	TEA_015035	hypothetical protein	2.758	1.46387	0.00271459	0.0219742	yes	up	1.06	0.74	1.36	0.2	0.49	0.14	1.05333	0.276667
gene-TEA_015061	TEA_015061	hypothetical protein	0.148	-2.75515	1.6244e-15	1.01407e-13	yes	down	2.25	1.19	1.45	10.08	6.48	9.88	1.63	8.81333
gene-TEA_015106	TEA_015106	hypothetical protein	2.822	1.49653	0.000213061	0.00252251	yes	up	2.87	1.48	3.32	0.58	0.62	0.63	2.55667	0.61
gene-TEA_015166	TEA_015166	hypothetical protein	0.069	-3.86094	0.00132228	0.0120088	yes	down	0.11	0	0.07	0.99	0.34	0.69	0.06	0.673333
gene-TEA_015263	TEA_015263	hypothetical protein	0.43	-1.21793	9.55692e-19	7.55545e-17	yes	down	19.7	13.85	21.89	35.51	31.31	31.91	18.48	32.91
gene-TEA_015285	TEA_015285	hypothetical protein	0.491	-1.02718	0.00344186	0.0264727	yes	down	0.75	1.04	1.73	1.62	1.31	2.5	1.17333	1.81
gene-TEA_015331	TEA_015331	hypothetical protein	0.357	-1.48585	4.00092e-08	1.06599e-06	yes	down	1.68	1.51	3.56	4.45	4.5	5	2.25	4.65
gene-TEA_015349	TEA_015349	hypothetical protein	3.916	1.96953	0.00100461	0.00954013	yes	up	1.01	0.78	0.9	0.28	0.12	0.15	0.896667	0.183333
gene-TEA_015375	TEA_015375	hypothetical protein	0.156	-2.68095	0.00199894	0.0169622	yes	down	0.06	0	0.23	0.29	0.67	0.23	0.0966667	0.396667
gene-TEA_015378	TEA_015378	hypothetical protein	0.498	-1.00527	7.54717e-06	0.00013199	yes	down	1.51	1.39	2.03	2.26	2.52	2.77	1.64333	2.51667
gene-TEA_015414	TEA_015414	hypothetical protein	0.357	-1.48549	0.000616049	0.00629094	yes	down	3.24	1.34	3.41	7.57	3.11	8.55	2.66333	6.41
gene-TEA_015416	TEA_015416	hypothetical protein	0.373	-1.42087	3.66951e-107	7.86499e-104	yes	down	214.32	166.42	285.14	476.77	404.36	469.36	221.96	450.163
gene-TEA_015493	TEA_015493	hypothetical protein	6.671	2.73781	3.36297e-05	0.000499397	yes	up	1.21	0.44	0.42	0.11	0.06	0.03	0.69	0.0666667
gene-TEA_015543	TEA_015543	hypothetical protein	0.013	-6.30536	2.16212e-05	0.000341024	yes	down	0	0	0	0.26	0.52	0.51	0	0.43
gene-TEA_015576	TEA_015576	hypothetical protein	5.34	2.41696	0.00330997	0.0257353	yes	up	0.71	0.32	1.11	0.16	0	0.14	0.713333	0.1
gene-TEA_015607	TEA_015607	hypothetical protein	0.364	-1.45942	5.62171e-24	6.26837e-22	yes	down	8.13	7.26	9.98	18.51	15.54	19.66	8.45667	17.9033
gene-TEA_015630	TEA_015630	hypothetical protein	0.323	-1.62998	2.03132e-30	3.08536e-28	yes	down	9.55	6.98	17.64	29.5	19.66	28.46	11.39	25.8733
gene-TEA_015683	TEA_015683	hypothetical protein	0.464	-1.10926	7.33065e-54	3.14241e-51	yes	down	29.11	26.48	43.55	57.86	47.13	56.48	33.0467	53.8233
gene-TEA_015695	TEA_015695	hypothetical protein	2.433	1.28262	2.90183e-43	8.35468e-41	yes	up	34.43	27.9	57.91	12.85	11	12.65	40.08	12.1667
gene-TEA_015797	TEA_015797	hypothetical protein	0.435	-1.19961	0.00157774	0.0139162	yes	down	1.52	0.69	1.62	1.33	3.28	1.85	1.27667	2.15333
gene-TEA_015829	TEA_015829	hypothetical protein	8.195	3.03476	0.0068074	0.0458821	yes	up	0.2	0.22	0.35	0.04	0	0.04	0.256667	0.0266667
gene-TEA_015847	TEA_015847	hypothetical protein	0.395	-1.34123	2.60108e-16	1.74218e-14	yes	down	349.58	374.12	428.23	793.2	663.58	836.22	383.977	764.333
gene-TEA_016016	TEA_016016	hypothetical protein	0.291	-1.77967	2.82634e-18	2.20729e-16	yes	down	3.28	1.63	4.21	7.88	5.36	8.33	3.04	7.19
gene-TEA_016019	TEA_016019	hypothetical protein	0.415	-1.26918	1.09093e-10	4.03918e-09	yes	down	4.52	5.31	7.66	11.32	6.52	14.09	5.83	10.6433
gene-TEA_016106	TEA_016106	hypothetical protein	0.401	-1.31856	7.66793e-50	3.01866e-47	yes	down	21.97	18.64	26.74	40.74	39.03	47.16	22.45	42.31
gene-TEA_016245	TEA_016245	hypothetical protein	3.086	1.62557	3.41274e-07	7.69963e-06	yes	up	21.13	19.02	35.51	6.84	6.8	4.83	25.22	6.15667
gene-TEA_016263	TEA_016263	hypothetical protein	0.058	-4.09819	1.89743e-101	3.32741e-98	yes	down	3.17	3.61	3.76	50.7	42.26	48.54	3.51333	47.1667
gene-TEA_016341	TEA_016341	hypothetical protein	0.496	-1.01204	0.00179662	0.0154442	yes	down	5.87	4.31	7.92	10.47	7.72	10.01	6.03333	9.4
gene-TEA_016344	TEA_016344	hypothetical protein	0.5	-1.00106	4.7676e-11	1.83934e-09	yes	down	20.93	16.87	32.63	36.44	29.98	41.12	23.4767	35.8467
gene-TEA_016353	TEA_016353	hypothetical protein	3.589	1.84351	2.25288e-54	9.87682e-52	yes	up	52.96	48.72	62.41	11.59	11.98	11.67	54.6967	11.7467
gene-TEA_016386	TEA_016386	hypothetical protein	0.421	-1.24699	4.86671e-26	6.01787e-24	yes	down	57.67	61.63	76.62	128.74	106.37	130.72	65.3067	121.943
gene-TEA_016500	TEA_016500	hypothetical protein	7.334	2.87467	0.000253572	0.00292724	yes	up	1.26	0.59	3.15	0.22	0.22	0	1.66667	0.146667
gene-TEA_016512	TEA_016512	hypothetical protein	2.601	1.3789	9.71493e-59	4.9316e-56	yes	up	161.49	165.54	230.01	55.12	49.02	56.78	185.68	53.64
gene-TEA_016558	TEA_016558	hypothetical protein	2.49	1.31596	0.000104049	0.00135799	yes	up	3.21	2.81	3.27	0.89	0.8	1.25	3.09667	0.98
gene-TEA_016602	TEA_016602	hypothetical protein	0.474	-1.07781	2.32171e-07	5.39587e-06	yes	down	2.73	3.05	3.84	4.45	5.43	5.21	3.20667	5.03
gene-TEA_016666	TEA_016666	hypothetical protein	0.412	-1.27778	1.34326e-21	1.28274e-19	yes	down	8.56	7.13	10.15	17.95	12.74	17.63	8.61333	16.1067
gene-TEA_016677	TEA_016677	hypothetical protein	3.562	1.83273	4.22706e-26	5.26064e-24	yes	up	19.43	20.39	27.21	5.3	4.06	5.2	22.3433	4.85333
gene-TEA_016681	TEA_016681	hypothetical protein	6.575	2.71694	0.00363139	0.0277424	yes	up	0.16	0.17	0.42	0	0.05	0.04	0.25	0.03
gene-TEA_016733	TEA_016733	hypothetical protein	0.372	-1.42799	1.88321e-09	6.09516e-08	yes	down	1.41	1.34	2.03	3.56	3.17	2.99	1.59333	3.24
gene-TEA_016751	TEA_016751	hypothetical protein	2.048	1.03404	0.00100452	0.00954013	yes	up	3.42	2.59	5.42	1.64	1.18	1.3	3.81	1.37333
gene-TEA_016805	TEA_016805	hypothetical protein	0.259	-1.94638	6.49575e-05	0.000898229	yes	down	1.18	0.37	0.62	2.13	1.68	6.84	0.723333	3.55
gene-TEA_016838	TEA_016838	hypothetical protein	5.465	2.45021	0.0019836	0.0168488	yes	up	0.6	0.63	1.76	0.24	0	0.17	0.996667	0.136667
gene-TEA_016842	TEA_016842	hypothetical protein	4.771	2.25417	7.57195e-18	5.6395e-16	yes	up	2.98	2.1	3.91	0.41	0.3	0.73	2.99667	0.48
gene-TEA_016858	TEA_016858	hypothetical protein	3.325	1.73331	1.54284e-07	3.741e-06	yes	up	2.81	2.13	3.98	0.63	0.73	0.64	2.97333	0.666667
gene-TEA_016916	TEA_016916	hypothetical protein	0.38	-1.39534	0.00288033	0.0230121	yes	down	1.65	2.08	0.95	3.83	2.74	3.82	1.56	3.46333
gene-TEA_016968	TEA_016968	hypothetical protein	0.473	-1.07927	0.00226751	0.0188887	yes	down	0.85	0.58	1.31	1.52	1.29	1.5	0.913333	1.43667
gene-TEA_016973	TEA_016973	hypothetical protein	3.749	1.90635	0.0019559	0.0166649	yes	up	1.05	0.43	1.03	0.1	0.11	0.31	0.836667	0.173333
gene-TEA_016998	TEA_016998	hypothetical protein	2.214	1.14645	0.00583433	0.0406443	yes	up	1.79	2.27	4.06	0.81	0.82	1.11	2.70667	0.913333
gene-TEA_017135	TEA_017135	hypothetical protein	3.243	1.6972	0.00011534	0.00148525	yes	up	2.94	2.48	5.16	1.12	0.53	0.79	3.52667	0.813333
gene-TEA_017235	TEA_017235	hypothetical protein	0.225	-2.15485	1.37785e-70	1.02226e-67	yes	down	21.21	12.09	27.23	73.96	55.6	72.37	20.1767	67.31
gene-TEA_017240	TEA_017240	hypothetical protein	3.627	1.85886	9.91e-06	0.000168873	yes	up	6.09	5.43	9.91	1.99	0.34	2.31	7.14333	1.54667
gene-TEA_017260	TEA_017260	hypothetical protein	0.082	-3.60943	1.32241e-05	0.00021934	yes	down	0	0.2	0.46	0.76	2.48	2.46	0.22	1.9
gene-TEA_017261	TEA_017261	hypothetical protein	4.264	2.09221	0.00179102	0.0154029	yes	up	0.27	0.19	0.29	0.05	0.06	0.02	0.25	0.0433333
gene-TEA_017290	TEA_017290	hypothetical protein	0.476	-1.07209	2.92868e-05	0.000443788	yes	down	4.62	2.82	7.57	6.7	7.97	8.45	5.00333	7.70667
gene-TEA_017531	TEA_017531	hypothetical protein	5.572	2.47815	0.00016395	0.00201953	yes	up	0.58	0.5	0.76	0.06	0.1	0.1	0.613333	0.0866667
gene-TEA_017604	TEA_017604	hypothetical protein	3.095	1.63014	0.000103499	0.00135264	yes	up	1.37	1.72	4.35	0.62	0.32	0.66	2.48	0.533333
gene-TEA_017631	TEA_017631	hypothetical protein	0.28	-1.83821	8.2745e-74	7.25523e-71	yes	down	23.7	16.12	29.41	63.3	56.01	68.18	23.0767	62.4967
gene-TEA_017683	TEA_017683	hypothetical protein	0.212	-2.23636	0.000164282	0.00202105	yes	down	0.29	0.24	0.73	1.01	1.51	1.01	0.42	1.17667
gene-TEA_017695	TEA_017695	hypothetical protein	0.156	-2.67657	1.70409e-12	7.86409e-11	yes	down	0.51	0.15	1.07	3.03	2.16	2.7	0.576667	2.63
gene-TEA_017721	TEA_017721	hypothetical protein	0.376	-1.41076	3.87342e-36	7.94875e-34	yes	down	32.89	33.8	37.36	91.31	71.1	88.03	34.6833	83.48
gene-TEA_017723	TEA_017723	hypothetical protein	10.301	3.36475	0.00190853	0.0163099	yes	up	0.35	0.24	0.26	0	0.04	0.02	0.283333	0.02
gene-TEA_017765	TEA_017765	hypothetical protein	0.219	-2.19365	0.000536884	0.00561632	yes	down	0.11	0.23	0.14	0.55	0.69	0.51	0.16	0.583333
gene-TEA_017822	TEA_017822	hypothetical protein	2.181	1.12505	0.000662174	0.00668761	yes	up	1.43	1.95	2.58	0.88	0.39	0.86	1.98667	0.71
gene-TEA_017872	TEA_017872	hypothetical protein	0.444	-1.17004	3.22766e-05	0.000482648	yes	down	2.31	1.69	4.98	4.07	5.06	5.41	2.99333	4.84667
gene-TEA_017926	TEA_017926	hypothetical protein	3.477	1.79789	5.84971e-07	1.26788e-05	yes	up	4.68	5.97	8.81	1.22	1.12	2.03	6.48667	1.45667
gene-TEA_017982	TEA_017982	hypothetical protein	0.405	-1.30363	5.2007e-10	1.79466e-08	yes	down	2.61	1.94	2.81	4.13	3.26	3.45	2.45333	3.61333
gene-TEA_017990	TEA_017990	hypothetical protein	0.385	-1.37649	1.17204e-07	2.89855e-06	yes	down	1.63	1.25	2.81	3.88	2.82	4.31	1.89667	3.67
gene-TEA_018043	TEA_018043	hypothetical protein	2.025	1.01781	0.00115045	0.0106847	yes	up	3.19	3.26	4.64	1.37	1.26	1.57	3.69667	1.4
gene-TEA_018268	TEA_018268	hypothetical protein	3.295	1.72018	7.50437e-05	0.001018	yes	up	0.96	0.96	2.1	0.4	0.31	0.33	1.34	0.346667
gene-TEA_018278	TEA_018278	hypothetical protein	0.025	-5.30296	8.21174e-73	6.88715e-70	yes	down	1.48	0.82	1.16	36.25	30.34	41.82	1.15333	36.1367
gene-TEA_018281	TEA_018281	hypothetical protein	0.029	-5.08318	9.66265e-17	6.77791e-15	yes	down	0.44	2.74	2.7	49.6	51.38	55.39	1.96	52.1233
gene-TEA_018347	TEA_018347	hypothetical protein	0.352	-1.50787	5.42523e-05	0.000764446	yes	down	27.71	21.66	24.03	74.72	50.15	39.69	24.4667	54.8533
gene-TEA_018397	TEA_018397	hypothetical protein	0.196	-2.35113	0.000130943	0.00165307	yes	down	0.22	0.34	1.97	2.91	2.19	3.79	0.843333	2.96333
gene-TEA_018403	TEA_018403	hypothetical protein	6	2.58495	0.00036696	0.00403112	yes	up	0.87	0.23	1.42	0.04	0.11	0.17	0.84	0.106667
gene-TEA_018463	TEA_018463	hypothetical protein	2.158	1.10952	9.31924e-05	0.00123045	yes	up	2.98	3.32	4.68	1.06	1.52	1.24	3.66	1.27333
gene-TEA_018478	TEA_018478	hypothetical protein	0.411	-1.28311	2.77532e-06	5.33759e-05	yes	down	3.28	3.04	2.81	6.69	4.78	5.99	3.04333	5.82
gene-TEA_018489	TEA_018489	hypothetical protein	0.218	-2.2001	0.00752143	0.0494002	yes	down	0.53	0.09	0.14	0.53	0.71	1.6	0.253333	0.946667
gene-TEA_018561	TEA_018561	hypothetical protein	0.374	-1.41839	7.33249e-31	1.14995e-28	yes	down	18.48	14	31.66	47.08	32.61	47.52	21.38	42.4033
gene-TEA_018653	TEA_018653	hypothetical protein	2.01	1.00701	1.64954e-06	3.27026e-05	yes	up	4.72	4.47	5.01	1.84	2.29	1.71	4.73333	1.94667
gene-TEA_018674	TEA_018674	hypothetical protein	2.559	1.35563	0.00324556	0.0253777	yes	up	1.66	0.68	2.47	0.3	0.51	0.54	1.60333	0.45
gene-TEA_018687	TEA_018687	hypothetical protein	0.007	-7.0901	2.04337e-07	4.81867e-06	yes	down	0	0	0	2.56	2.01	1.42	0	1.99667
gene-TEA_018714	TEA_018714	hypothetical protein	0.09	-3.46697	1.44534e-28	1.96343e-26	yes	down	1.49	3.16	3.03	25.03	17.06	25.6	2.56	22.5633
gene-TEA_018718	TEA_018718	hypothetical protein	0.324	-1.62468	4.36027e-11	1.69918e-09	yes	down	3.35	4.32	6.26	10.57	10.12	11.2	4.64333	10.63
gene-TEA_018736	TEA_018736	hypothetical protein	0.081	-3.62929	5.25701e-05	0.000745097	yes	down	0.14	0.04	0.24	2.74	0.55	0.62	0.14	1.30333
gene-TEA_018740	TEA_018740	hypothetical protein	2.53	1.33907	0.00107054	0.0100735	yes	up	3.48	3.11	8.09	1.34	1.38	1.51	4.89333	1.41
gene-TEA_018771	TEA_018771	hypothetical protein	0.276	-1.85505	1.45374e-46	5.0076e-44	yes	down	5.69	3.69	8.22	13.83	16.4	16.66	5.86667	15.63
gene-TEA_018801	TEA_018801	hypothetical protein	0.04	-4.63704	1.19694e-20	1.06739e-18	yes	down	1.54	1.21	6.76	55.55	51.92	55.5	3.17	54.3233
gene-TEA_018810	TEA_018810	hypothetical protein	0.335	-1.57786	7.21979e-10	2.45193e-08	yes	down	10.93	11.33	12.19	22.84	22.58	39.12	11.4833	28.18
gene-TEA_018905	TEA_018905	hypothetical protein	6.326	2.66128	0.00391009	0.0294287	yes	up	0.35	0.12	0.58	0.03	0.03	0.05	0.35	0.0366667
gene-TEA_018934	TEA_018934	hypothetical protein	0.425	-1.23585	5.45187e-14	2.95412e-12	yes	down	9.15	5.11	12.01	13.8	14.1	18.22	8.75667	15.3733
gene-TEA_018939	TEA_018939	hypothetical protein	3.994	1.9978	2.56456e-37	5.55846e-35	yes	up	31.61	28.86	38.41	7.74	4.91	6.65	32.96	6.43333
gene-TEA_018943	TEA_018943	hypothetical protein	0.415	-1.26963	1.93467e-11	7.85679e-10	yes	down	17.06	10.87	27.86	35.57	26.72	35.04	18.5967	32.4433
gene-TEA_018950	TEA_018950	hypothetical protein	0.048	-4.38793	9.18176e-06	0.000157321	yes	down	0	0	0.28	1.05	1.01	1.6	0.0933333	1.22
gene-TEA_018995	TEA_018995	hypothetical protein	0.269	-1.89213	8.60696e-11	3.23012e-09	yes	down	1.15	0.99	3.08	4.49	3.57	5.83	1.74	4.63
gene-TEA_019076	TEA_019076	hypothetical protein	5.575	2.479	1.47436e-70	1.05335e-67	yes	up	53.05	40.95	98	8.25	7.93	9.05	64	8.41
gene-TEA_019108	TEA_019108	hypothetical protein	0.346	-1.53108	0.000712383	0.00714605	yes	down	0.62	0.21	1.03	1.48	0.92	1.48	0.62	1.29333
gene-TEA_019146	TEA_019146	hypothetical protein	4.679	2.22631	5.9486e-37	1.27498e-34	yes	up	18.37	16.21	26.32	3.38	2.57	4.22	20.3	3.39
gene-TEA_019261	TEA_019261	hypothetical protein	0.455	-1.13611	7.44133e-46	2.47489e-43	yes	down	329.89	306.98	414.52	602.8	536.76	660.85	350.463	600.137
gene-TEA_019299	TEA_019299	hypothetical protein	0.363	-1.46299	2.10144e-10	7.56282e-09	yes	down	1.25	1.35	2.93	3.86	3.34	3.97	1.84333	3.72333
gene-TEA_019354	TEA_019354	hypothetical protein	0.451	-1.1495	1.35673e-10	4.96611e-09	yes	down	2.53	2.04	4.72	5.27	6.61	4.76	3.09667	5.54667
gene-TEA_019391	TEA_019391	hypothetical protein	0.287	-1.80188	1.1579e-11	4.87683e-10	yes	down	3.41	3.87	3.92	11.39	8.98	10.53	3.73333	10.3
gene-TEA_019418	TEA_019418	hypothetical protein	0.3	-1.73551	1.33076e-10	4.88028e-09	yes	down	1.74	1.99	6.22	7.52	6.87	9.07	3.31667	7.82
gene-TEA_019477	TEA_019477	hypothetical protein	0.439	-1.18683	4.7988e-34	9.07538e-32	yes	down	31.02	24.94	38.74	50.45	49.68	62.46	31.5667	54.1967
gene-TEA_019483	TEA_019483	hypothetical protein	0.402	-1.31504	3.03322e-11	1.19899e-09	yes	down	6.85	5.07	8.59	14.61	11.13	13.27	6.83667	13.0033
gene-TEA_019539	TEA_019539	hypothetical protein	2.01	1.00745	7.84938e-05	0.00105736	yes	up	4.91	4.75	6.8	2.1	2.18	1.94	5.48667	2.07333
gene-TEA_019605	TEA_019605	hypothetical protein	0.454	-1.13862	3.85153e-20	3.30204e-18	yes	down	9.54	9.1	14.38	19.01	18.23	17.53	11.0067	18.2567
gene-TEA_019621	TEA_019621	hypothetical protein	2.929	1.55033	0.000650057	0.00659132	yes	up	1.35	1.17	1.4	0.45	0.3	0.3	1.30667	0.35
gene-TEA_019700	TEA_019700	hypothetical protein	0.279	-1.84096	5.27746e-06	9.49199e-05	yes	down	0.38	0.41	0.71	1.26	1.05	1.75	0.5	1.35333
gene-TEA_019819	TEA_019819	hypothetical protein	0.385	-1.37769	0.000110497	0.00143245	yes	down	1.77	1.69	3.06	4.91	3.74	4.1	2.17333	4.25
gene-TEA_019839	TEA_019839	hypothetical protein	0.316	-1.66257	2.0203e-06	3.95249e-05	yes	down	0.86	0.42	0.93	1.59	1.39	2.01	0.736667	1.66333
gene-TEA_019840	TEA_019840	hypothetical protein	0.233	-2.10121	1.29023e-06	2.59796e-05	yes	down	0.34	0.34	0.43	1.05	0.93	1.73	0.37	1.23667
gene-TEA_019850	TEA_019850	hypothetical protein	0.02	-5.62723	6.69747e-05	0.000923475	yes	down	0	0	0.03	0.33	0.21	0.27	0.01	0.27
gene-TEA_019854	TEA_019854	hypothetical protein	0.447	-1.16069	5.97514e-06	0.000106427	yes	down	2.8	2.85	3.62	4.32	5.71	5.87	3.09	5.3
gene-TEA_019900	TEA_019900	hypothetical protein	2.254	1.17244	6.52096e-08	1.67496e-06	yes	up	10.43	10.01	14.25	4.82	3.27	3.64	11.5633	3.91
gene-TEA_019946	TEA_019946	hypothetical protein	3.003	1.58658	0.00248759	0.020451	yes	up	1.05	0.95	1.57	0.38	0.21	0.33	1.19	0.306667
gene-TEA_019993	TEA_019993	hypothetical protein	3.168	1.66364	0.00482893	0.0348224	yes	up	0.92	0.82	1.33	0.19	0.3	0.23	1.02333	0.24
gene-TEA_019996	TEA_019996	hypothetical protein	0.268	-1.89911	0.00250252	0.020542	yes	down	0.64	0.15	0.58	1.65	1.06	1.01	0.456667	1.24
gene-TEA_020010	TEA_020010	hypothetical protein	2.64	1.40062	1.81948e-07	4.33652e-06	yes	up	3.28	3.19	6.09	1.33	0.99	1.22	4.18667	1.18
gene-TEA_020099	TEA_020099	hypothetical protein	2.468	1.30363	0.00036589	0.00402167	yes	up	2.79	2.74	3.57	0.91	0.86	1.32	3.03333	1.03
gene-TEA_020163	TEA_020163	hypothetical protein	0.335	-1.57799	1.3314e-12	6.26409e-11	yes	down	2.38	2.32	2.79	5.09	5.85	6.35	2.49667	5.76333
gene-TEA_020266	TEA_020266	hypothetical protein	0.464	-1.10632	1.61568e-08	4.66563e-07	yes	down	4.96	3.41	6.25	6.99	8.19	8.75	4.87333	7.97667
gene-TEA_020274	TEA_020274	hypothetical protein	0.363	-1.46301	2.21219e-45	7.23274e-43	yes	down	155.87	132.68	177.17	376.4	289.67	379.28	155.24	348.45
gene-TEA_020285	TEA_020285	hypothetical protein	0.334	-1.58317	6.07288e-65	3.54987e-62	yes	down	560.75	495.28	609.1	1332.14	1192.94	1379.78	555.043	1301.62
gene-TEA_020291	TEA_020291	hypothetical protein	0.39	-1.36012	1.25801e-09	4.16959e-08	yes	down	3.46	2.31	5.75	6.66	7.59	7.43	3.84	7.22667
gene-TEA_020304	TEA_020304	hypothetical protein	2.202	1.13872	3.9945e-06	7.41616e-05	yes	up	3.34	2.99	4.78	1.45	1.18	1.19	3.70333	1.27333
gene-TEA_020310	TEA_020310	hypothetical protein	0.376	-1.41258	2.54442e-08	7.04187e-07	yes	down	8.74	6.22	13.08	21.44	15.36	20.26	9.34667	19.02
gene-TEA_020322	TEA_020322	hypothetical protein	0.492	-1.02419	0.00393449	0.0295431	yes	down	2.32	2.88	3.4	4.53	3.61	5.79	2.86667	4.64333
gene-TEA_020359	TEA_020359	hypothetical protein	0.364	-1.45767	7.36572e-13	3.57896e-11	yes	down	3.18	2.66	4.5	6.94	7.35	6.63	3.44667	6.97333
gene-TEA_020395	TEA_020395	hypothetical protein	0.359	-1.47845	1.6833e-35	3.31335e-33	yes	down	7.05	4.83	10.26	15.99	13.62	16.41	7.38	15.34
gene-TEA_020449	TEA_020449	hypothetical protein	2.88	1.52584	0.000692857	0.00696468	yes	up	2.7	4.8	7.88	2.68	0.12	0.98	5.12667	1.26
gene-TEA_020549	TEA_020549	hypothetical protein	0.458	-1.12685	2.10175e-15	1.29529e-13	yes	down	13.26	11.38	19.49	23.38	24	25.25	14.71	24.21
gene-TEA_020616	TEA_020616	hypothetical protein	2.243	1.16556	0.00754774	0.0495056	yes	up	2.16	2.78	2.53	1.27	0.47	0.72	2.49	0.82
gene-TEA_020681	TEA_020681	hypothetical protein	0.437	-1.19563	5.97871e-07	1.29148e-05	yes	down	2.56	3.35	3.55	6.47	4.52	5.96	3.15333	5.65
gene-TEA_020742	TEA_020742	hypothetical protein	0.123	-3.02434	0.00510547	0.0364381	yes	down	0.08	0	0.16	0.47	0.52	0.4	0.08	0.463333
gene-TEA_020748	TEA_020748	hypothetical protein	0.375	-1.41359	3.99462e-33	6.65358e-31	yes	down	22.66	16.05	34.15	50.99	46.77	46.25	24.2867	48.0033
gene-TEA_020844	TEA_020844	hypothetical protein	2.005	1.00355	7.12204e-10	2.423e-08	yes	up	6.08	6.41	9.03	2.31	2.95	2.86	7.17333	2.70667
gene-TEA_020853	TEA_020853	hypothetical protein	4.402	2.13821	5.23837e-12	2.29134e-10	yes	up	2.3	1.5	3.18	0.38	0.44	0.34	2.32667	0.386667
gene-TEA_020991	TEA_020991	hypothetical protein	0.067	-3.90396	5.49554e-10	1.88628e-08	yes	down	0	1.52	2.88	19.52	15.08	14.1	1.46667	16.2333
gene-TEA_020998	TEA_020998	hypothetical protein	0.253	-1.98266	8.35502e-68	5.55753e-65	yes	down	19.2	20.24	23.66	67.01	57.86	69.81	21.0333	64.8933
gene-TEA_021062	TEA_021062	hypothetical protein	0.283	-1.82064	3.8178e-18	2.95764e-16	yes	down	4.56	3.05	5.84	15.1	9.01	11.96	4.48333	12.0233
gene-TEA_021072	TEA_021072	hypothetical protein	0.484	-1.04644	0.000258135	0.00296961	yes	down	3.86	2.04	4.46	3.6	6.99	5.21	3.45333	5.26667
gene-TEA_021148	TEA_021148	hypothetical protein	0.401	-1.31909	4.69843e-27	6.12383e-25	yes	down	61.42	65.91	92.64	156.62	117.26	158.21	73.3233	144.03
gene-TEA_021213	TEA_021213	hypothetical protein	0.202	-2.30738	8.3091e-13	3.98713e-11	yes	down	0.86	0.62	1.85	3.18	4.12	4.57	1.11	3.95667
gene-TEA_021218	TEA_021218	hypothetical protein	0.492	-1.02323	0.000202089	0.0024153	yes	down	1.73	0.8	1.72	2.29	2.07	2.14	1.41667	2.16667
gene-TEA_021300	TEA_021300	hypothetical protein	0.435	-1.20239	9.02302e-26	1.10161e-23	yes	down	14.69	11.06	16.4	25.4	21.63	29.16	14.05	25.3967
gene-TEA_021302	TEA_021302	hypothetical protein	2.907	1.53947	0.000218461	0.00257002	yes	up	3.15	1.71	2.6	0.4	0.47	1.14	2.48667	0.67
gene-TEA_021377	TEA_021377	hypothetical protein	0.348	-1.5211	2.30764e-14	1.29027e-12	yes	down	1.67	1.39	2.31	3.52	4.54	3.71	1.79	3.92333
gene-TEA_021475	TEA_021475	hypothetical protein	5.441	2.44382	0.000259705	0.00298552	yes	up	0.54	0.54	1.39	0.05	0.12	0.16	0.823333	0.11
gene-TEA_021526	TEA_021526	hypothetical protein	3.834	1.93889	2.1946e-10	7.86874e-09	yes	up	5.09	5.89	6.23	1.53	1.03	0.89	5.73667	1.15
gene-TEA_021614	TEA_021614	hypothetical protein	3.273	1.71059	0.00761775	0.0497958	yes	up	0.61	0.69	0.89	0.12	0.14	0.25	0.73	0.17
gene-TEA_021618	TEA_021618	hypothetical protein	0.217	-2.20729	5.32035e-17	3.77315e-15	yes	down	1.89	2.12	2.85	9.81	5.92	8.76	2.28667	8.16333
gene-TEA_021659	TEA_021659	hypothetical protein	2.307	1.20597	1.00241e-25	1.21613e-23	yes	up	46.36	45.91	55.61	15.99	14.22	19.62	49.2933	16.61
gene-TEA_021774	TEA_021774	hypothetical protein	2.311	1.2085	7.2846e-15	4.19463e-13	yes	up	5.71	5.7	7.9	1.77	2.38	2.08	6.43667	2.07667
gene-TEA_021776	TEA_021776	hypothetical protein	3.424	1.77549	0.00107693	0.0101228	yes	up	1.09	0.62	2.31	0.26	0.32	0.29	1.34	0.29
gene-TEA_021938	TEA_021938	hypothetical protein	0.466	-1.1012	0.00288618	0.0230345	yes	down	0.99	0.74	1.42	2.2	0.84	2.12	1.05	1.72
gene-TEA_021961	TEA_021961	hypothetical protein	0.38	-1.39423	0.000167569	0.00205362	yes	down	0.82	0.89	1.72	2.18	2.38	2.08	1.14333	2.21333
gene-TEA_022111	TEA_022111	hypothetical protein	2.991	1.58055	5.29203e-07	1.1561e-05	yes	up	5.04	3.28	6.46	1.3	1.24	1.16	4.92667	1.23333
gene-TEA_022185	TEA_022185	hypothetical protein	4.671	2.22376	0.00268735	0.0217954	yes	up	0.48	0.8	2.16	0	0.23	0.28	1.14667	0.17
gene-TEA_022201	TEA_022201	hypothetical protein	8.942	3.16062	2.8979e-22	2.92673e-20	yes	up	39.84	27.96	54.42	4.71	2.05	4.09	40.74	3.61667
gene-TEA_022362	TEA_022362	hypothetical protein	2.401	1.26355	1.18404e-06	2.40675e-05	yes	up	6.15	6.08	8.63	2.49	2.38	1.71	6.95333	2.19333
gene-TEA_022452	TEA_022452	hypothetical protein	0.312	-1.67901	5.40888e-58	2.60843e-55	yes	down	40.64	32.64	48.31	105.21	91.11	104.6	40.53	100.307
gene-TEA_022485	TEA_022485	hypothetical protein	0.433	-1.20709	0.00306919	0.0242344	yes	down	0.49	0.67	1.18	1.37	0.85	1.84	0.78	1.35333
gene-TEA_022549	TEA_022549	hypothetical protein	34.569	5.11142	0.000525639	0.00551064	yes	up	1.68	3.71	6.21	0	0	0.29	3.86667	0.0966667
gene-TEA_022586	TEA_022586	hypothetical protein	0.316	-1.66256	0.0071188	0.0473495	yes	down	0.69	0.17	0.28	0.89	1.23	0.68	0.38	0.933333
gene-TEA_022601	TEA_022601	hypothetical protein	0.495	-1.01332	0.000430657	0.00465138	yes	down	3.27	2.82	3.14	4.25	5.33	4.95	3.07667	4.84333
gene-TEA_022602	TEA_022602	hypothetical protein	0.494	-1.01804	1.04896e-12	4.97162e-11	yes	down	15.71	12.29	16.86	22.09	20.96	27.55	14.9533	23.5333
gene-TEA_022604	TEA_022604	hypothetical protein	0.33	-1.59907	4.24105e-18	3.25936e-16	yes	down	5.14	3.83	4.47	11.36	9.94	11.29	4.48	10.8633
gene-TEA_022605	TEA_022605	hypothetical protein	2.314	1.21059	3.89633e-25	4.61106e-23	yes	up	27.02	26.75	40.41	10.17	9.06	11.86	31.3933	10.3633
gene-TEA_022616	TEA_022616	hypothetical protein	0.479	-1.06077	1.04786e-06	2.15954e-05	yes	down	4.33	3.42	7.05	8.79	5.36	9.12	4.93333	7.75667
gene-TEA_022803	TEA_022803	hypothetical protein	0.413	-1.27438	2.68649e-08	7.4032e-07	yes	down	8.01	7.29	11.35	18.29	13.64	18.2	8.88333	16.71
gene-TEA_022871	TEA_022871	hypothetical protein	0.081	-3.62929	5.25701e-05	0.000745097	yes	down	0.14	0.04	0.24	2.74	0.55	0.62	0.14	1.30333
gene-TEA_022879	TEA_022879	hypothetical protein	0.051	-4.28947	1.16384e-12	5.50255e-11	yes	down	0	0.41	0.33	2.1	5.15	4.52	0.246667	3.92333
gene-TEA_022962	TEA_022962	hypothetical protein	0.45	-1.15339	3.28967e-07	7.43935e-06	yes	down	8.78	8.68	10.96	20.21	13.49	15.8	9.47333	16.5
gene-TEA_023028	TEA_023028	hypothetical protein	3.509	1.81093	0.00641082	0.0437596	yes	up	2.41	1.83	5.63	0.65	0.38	1.07	3.29	0.7
gene-TEA_023059	TEA_023059	hypothetical protein	0.274	-1.86742	4.78124e-07	1.05165e-05	yes	down	2.36	1.4	2.36	3.61	5.75	6.69	2.04	5.35
gene-TEA_023065	TEA_023065	hypothetical protein	0.228	-2.13055	5.63318e-165	2.17328e-161	yes	down	12.93	11.66	17.18	48.23	41.43	49.73	13.9233	46.4633
gene-TEA_023088	TEA_023088	hypothetical protein	0.238	-2.07041	0.00075064	0.00746	yes	down	0.31	0.61	0.72	1.69	1.37	1.58	0.546667	1.54667
gene-TEA_023093	TEA_023093	hypothetical protein	0.402	-1.31374	3.10532e-05	0.000466161	yes	down	0.91	0.75	1.63	2.83	1.6	2.21	1.09667	2.21333
gene-TEA_023312	TEA_023312	hypothetical protein	0.492	-1.02258	7.88563e-23	8.3579e-21	yes	down	6.41	4.97	9.42	9.91	10.63	10.62	6.93333	10.3867
gene-TEA_023322	TEA_023322	hypothetical protein	0.476	-1.0709	9.33247e-12	3.98282e-10	yes	down	15.74	18.77	21.15	28.27	31.72	32.28	18.5533	30.7567
gene-TEA_023362	TEA_023362	hypothetical protein	2.839	1.50517	0.00197098	0.0167785	yes	up	0.87	0.88	1.8	0.12	0.44	0.34	1.18333	0.3
gene-TEA_023436	TEA_023436	hypothetical protein	0.31	-1.69121	1.47248e-05	0.000241532	yes	down	1.43	0.74	2.33	2.73	4.54	3.19	1.5	3.48667
gene-TEA_023445	TEA_023445	hypothetical protein	0.256	-1.9657	2.16763e-05	0.000341614	yes	down	0.29	1.2	0.91	2.47	2.4	2.54	0.8	2.47
gene-TEA_023489	TEA_023489	hypothetical protein	2.072	1.05133	0.000174996	0.00212976	yes	up	32.12	32.95	39.09	11.22	14.02	15.73	34.72	13.6567
gene-TEA_023532	TEA_023532	hypothetical protein	0.143	-2.80195	0.00197239	0.0167831	yes	down	0	0.16	0.1	0.5	0.18	0.78	0.0866667	0.486667
gene-TEA_023561	TEA_023561	hypothetical protein	4.625	2.20939	0.00519282	0.0368812	yes	up	0.21	0.34	0.2	0.07	0.02	0.05	0.25	0.0466667
gene-TEA_023649	TEA_023649	hypothetical protein	3.096	1.63045	0.000498269	0.0052753	yes	up	6.82	7.47	14.15	2.95	5.4	3.25	9.48	3.86667
gene-TEA_023657	TEA_023657	hypothetical protein	0.429	-1.22048	3.35251e-10	1.18011e-08	yes	down	4.77	3.99	7.48	10.87	8.09	9.5	5.41333	9.48667
gene-TEA_023683	TEA_023683	hypothetical protein	0.457	-1.12819	3.33464e-33	5.64256e-31	yes	down	29.4	23.67	42.26	54.18	41	59.78	31.7767	51.6533
gene-TEA_023752	TEA_023752	hypothetical protein	0.288	-1.79575	7.91234e-05	0.00106436	yes	down	0.13	0.42	0.27	0.74	0.65	0.93	0.273333	0.773333
gene-TEA_023769	TEA_023769	hypothetical protein	0.004	-7.89353	1.56671e-10	5.70222e-09	yes	down	0.07	0	0	4.46	5.22	6.11	0.0233333	5.26333
gene-TEA_023782	TEA_023782	hypothetical protein	2.749	1.4589	0.000214833	0.00253485	yes	up	1.58	2.22	2.79	0.38	0.73	0.71	2.19667	0.606667
gene-TEA_023821	TEA_023821	hypothetical protein	16.822	4.0723	2.62786e-05	0.00040456	yes	up	3.01	1.7	2.54	0.26	0	0.09	2.41667	0.116667
gene-TEA_023952	TEA_023952	hypothetical protein	0.337	-1.57122	6.82116e-19	5.4825e-17	yes	down	2.65	2.25	3.66	6.37	6.35	6.69	2.85333	6.47
gene-TEA_023980	TEA_023980	hypothetical protein	0.37	-1.43417	1.661e-12	7.7021e-11	yes	down	2.86	3.6	4.08	7.29	6.4	8.47	3.51333	7.38667
gene-TEA_024104	TEA_024104	hypothetical protein	0.222	-2.17409	6.17064e-06	0.000109707	yes	down	1.42	0.67	0.74	4.18	2.92	3.24	0.943333	3.44667
gene-TEA_024153	TEA_024153	hypothetical protein	2.787	1.47893	0.00605275	0.0419275	yes	up	1.7	2.84	10.81	0.94	0.94	2.09	5.11667	1.32333
gene-TEA_024169	TEA_024169	hypothetical protein	0.231	-2.11218	1.70249e-13	8.85201e-12	yes	down	1.34	0.56	2.41	4.41	4.45	6.58	1.43667	5.14667
gene-TEA_024216	TEA_024216	hypothetical protein	0.219	-2.18964	2.29757e-08	6.4232e-07	yes	down	0.62	0.41	1.3	2.64	2.3	2.28	0.776667	2.40667
gene-TEA_024352	TEA_024352	hypothetical protein	2.092	1.0646	0.00675698	0.0455901	yes	up	3.35	1.91	4.72	1.05	0.99	1.46	3.32667	1.16667
gene-TEA_024387	TEA_024387	hypothetical protein	2.739	1.4539	0.00751978	0.0494002	yes	up	0.71	1.59	1.62	0.19	0.55	0.34	1.30667	0.36
gene-TEA_024413	TEA_024413	hypothetical protein	6.749	2.7547	0.00303354	0.0240415	yes	up	0.75	0.65	0.79	0	0	0.26	0.73	0.0866667
gene-TEA_024572	TEA_024572	hypothetical protein	2.765	1.46748	2.66101e-05	0.000407065	yes	up	3.94	2.46	8.92	1.01	1.25	1.68	5.10667	1.31333
gene-TEA_024587	TEA_024587	hypothetical protein	0.401	-1.32003	2.73778e-23	2.96696e-21	yes	down	36.24	35.88	45.25	80.09	60.28	91.58	39.1233	77.3167
gene-TEA_024635	TEA_024635	hypothetical protein	0.074	-3.75795	0.00198235	0.0168456	yes	down	0	0.14	0	0.33	0.54	0.63	0.0466667	0.5
gene-TEA_024687	TEA_024687	hypothetical protein	0.453	-1.1423	0.00233063	0.0192952	yes	down	1.73	0.85	1.14	2.12	1.36	2.3	1.24	1.92667
gene-TEA_024708	TEA_024708	hypothetical protein	2.132	1.09228	0.00613852	0.0423731	yes	up	1.66	1.61	1.82	0.55	0.57	0.73	1.69667	0.616667
gene-TEA_024950	TEA_024950	hypothetical protein	0.049	-4.36456	4.87784e-45	1.49355e-42	yes	down	0.48	0.76	0.42	8.21	8.07	11.31	0.553333	9.19667
gene-TEA_024972	TEA_024972	hypothetical protein	2.28	1.18912	1.54549e-15	9.67939e-14	yes	up	12.67	12.06	22.51	5.88	3.77	5.81	15.7467	5.15333
gene-TEA_024988	TEA_024988	hypothetical protein	2.364	1.24128	5.33295e-20	4.53183e-18	yes	up	17.48	12.57	21.92	5.45	5.12	6.06	17.3233	5.54333
gene-TEA_025028	TEA_025028	hypothetical protein	2.454	1.29488	0.000742631	0.00740466	yes	up	1.26	2.23	2.79	0.63	0.57	0.77	2.09333	0.656667
gene-TEA_025064	TEA_025064	hypothetical protein	2.124	1.08656	5.17811e-08	1.3553e-06	yes	up	21.19	17.62	30.49	7.53	6.59	12.24	23.1	8.78667
gene-TEA_025113	TEA_025113	hypothetical protein	0.467	-1.09814	2.4887e-05	0.000385599	yes	down	3.95	2.45	5.36	5.33	7.26	6.08	3.92	6.22333
gene-TEA_025238	TEA_025238	hypothetical protein	8.56	3.09765	0.00391798	0.029465	yes	up	0.06	3.86	0.15	0.03	0	0.01	1.35667	0.0133333
gene-TEA_025295	TEA_025295	hypothetical protein	0.383	-1.38566	0.00344874	0.0265151	yes	down	0.44	0.41	1.05	1.15	1.13	1.3	0.633333	1.19333
gene-TEA_025300	TEA_025300	hypothetical protein	4.414	2.14205	0.00110017	0.0102992	yes	up	0.7	0.84	1.47	0.18	0.19	0.18	1.00333	0.183333
gene-TEA_025680	TEA_025680	hypothetical protein	0.418	-1.25683	0.000277117	0.00316307	yes	down	3.01	2.1	3.35	5.54	4.33	5.82	2.82	5.23
gene-TEA_025723	TEA_025723	hypothetical protein	0.451	-1.14948	0.00468215	0.0339928	yes	down	1.17	1.97	2.4	4.18	3.29	1.93	1.84667	3.13333
gene-TEA_025900	TEA_025900	hypothetical protein	0.382	-1.388	0.00106452	0.0100217	yes	down	1.64	1.47	2.11	4.5	2.66	3.5	1.74	3.55333
gene-TEA_025927	TEA_025927	hypothetical protein	3.435	1.78014	2.61231e-14	1.44803e-12	yes	up	14.46	13.85	20.98	3.89	3.21	4.32	16.43	3.80667
gene-TEA_025939	TEA_025939	hypothetical protein	0.3	-1.73669	0.000216524	0.00254991	yes	down	2.94	1.28	3.8	6.01	6.5	7.79	2.67333	6.76667
gene-TEA_025964	TEA_025964	hypothetical protein	3.749	1.90659	6.78388e-14	3.62496e-12	yes	up	6.28	3.84	7.55	1.11	1.16	1.26	5.89	1.17667
gene-TEA_026041	TEA_026041	hypothetical protein	0.314	-1.67024	2.12459e-11	8.59189e-10	yes	down	3.29	3.2	5.39	11.66	8.07	8.89	3.96	9.54
gene-TEA_026122	TEA_026122	hypothetical protein	2.839	1.50553	8.664e-05	0.00115261	yes	up	1.12	0.5	1.25	0.25	0.32	0.16	0.956667	0.243333
gene-TEA_026124	TEA_026124	hypothetical protein	4.429	2.14694	0.00133918	0.0121452	yes	up	0.5	0.42	0.78	0.01	0.2	0.05	0.566667	0.0866667
gene-TEA_026166	TEA_026166	hypothetical protein	0.484	-1.04821	6.94357e-05	0.000952643	yes	down	4.95	4.82	5.19	10.12	8.11	5.86	4.98667	8.03
gene-TEA_026170	TEA_026170	hypothetical protein	0.341	-1.55212	1.17952e-08	3.48972e-07	yes	down	1.46	1.3	1.86	2.6	3.95	3.86	1.54	3.47
gene-TEA_026177	TEA_026177	hypothetical protein	0.17	-2.55228	8.72755e-10	2.93812e-08	yes	down	0.29	0.18	0.45	1.64	1.27	1.06	0.306667	1.32333
gene-TEA_026239	TEA_026239	hypothetical protein	0.207	-2.27275	1.56389e-106	3.01675e-103	yes	down	61.21	38.97	94.19	243.94	197.37	253.7	64.79	231.67
gene-TEA_026244	TEA_026244	hypothetical protein	2.137	1.09552	0.00141885	0.0127419	yes	up	5.1	4.52	6.71	1.89	2.06	1.92	5.44333	1.95667
gene-TEA_026277	TEA_026277	hypothetical protein	0.498	-1.00708	3.45996e-11	1.35656e-09	yes	down	6.3	4.72	6.83	9.73	8.09	9.3	5.95	9.04
gene-TEA_026349	TEA_026349	hypothetical protein	0.249	-2.00467	0.000118296	0.00151523	yes	down	1.4	0.52	0.69	2.37	1.99	4.04	0.87	2.8
gene-TEA_026363	TEA_026363	hypothetical protein	4.054	2.01917	7.78531e-05	0.00105145	yes	up	1.96	1.2	3.89	0.33	0.33	0.6	2.35	0.42
gene-TEA_026423	TEA_026423	hypothetical protein	0.018	-5.76191	1.16026e-09	3.85222e-08	yes	down	0	0.21	0	3.15	3.55	3.18	0.07	3.29333
gene-TEA_026507	TEA_026507	hypothetical protein	0.365	-1.45336	4.16446e-22	4.14085e-20	yes	down	5.72	4.46	6.9	13.47	10.71	11.77	5.69333	11.9833
gene-TEA_026565	TEA_026565	hypothetical protein	0.332	-1.58874	0.000565748	0.0058579	yes	down	0.46	0.52	0.63	0.93	1.24	1.59	0.536667	1.25333
gene-TEA_026601	TEA_026601	hypothetical protein	2.426	1.27882	0.000315777	0.00354884	yes	up	8.58	13.23	20.76	4.65	4.01	4.72	14.19	4.46
gene-TEA_026668	TEA_026668	hypothetical protein	3.224	1.68869	4.48728e-62	2.33945e-59	yes	up	65	49.32	104.95	17.32	14.95	18.2	73.09	16.8233
gene-TEA_026678	TEA_026678	hypothetical protein	0.406	-1.29977	9.02947e-10	3.03447e-08	yes	down	3.56	3.69	3.65	7.87	4.97	8.53	3.63333	7.12333
gene-TEA_026704	TEA_026704	hypothetical protein	2.895	1.5337	2.37638e-45	7.64005e-43	yes	up	56.15	37.68	82.7	15.36	15.17	14.35	58.8433	14.96
gene-TEA_026708	TEA_026708	hypothetical protein	2.156	1.10846	7.16744e-05	0.000978485	yes	up	5.55	7.03	9.12	3.38	1.9	2.53	7.23333	2.60333
gene-TEA_026734	TEA_026734	hypothetical protein	2.117	1.08209	2.0052e-08	5.68829e-07	yes	up	6.64	5.87	12.78	2.88	2.89	2.98	8.43	2.91667
gene-TEA_026766	TEA_026766	hypothetical protein	0.486	-1.04132	0.00112309	0.0104811	yes	down	1.05	0.83	1.19	2.18	2.05	1.52	1.02333	1.91667
gene-TEA_026943	TEA_026943	hypothetical protein	0.454	-1.13862	0.000198127	0.00237089	yes	down	4.25	6.34	6.1	9.76	9.87	9.44	5.56333	9.69
gene-TEA_026955	TEA_026955	hypothetical protein	0.233	-2.10456	5.77793e-11	2.21143e-09	yes	down	3.43	4.72	5.07	13.78	9.78	14.26	4.40667	12.6067
gene-TEA_027138	TEA_027138	hypothetical protein	3.756	1.90905	3.95718e-07	8.81456e-06	yes	up	1.86	1.98	3.21	0.3	0.5	0.61	2.35	0.47
gene-TEA_027142	TEA_027142	hypothetical protein	0.101	-3.31318	1.14107e-75	1.04816e-72	yes	down	6.6	3.59	8.78	47.02	35.66	60.53	6.32333	47.7367
gene-TEA_027144	TEA_027144	hypothetical protein	0.47	-1.09037	7.46736e-49	2.82442e-46	yes	down	494.97	445.15	628.28	952.28	765.53	930.11	522.8	882.64
gene-TEA_027166	TEA_027166	hypothetical protein	2.862	1.51678	4.33557e-05	0.000627405	yes	up	9.06	3.72	10.96	3.45	1.91	0.91	7.91333	2.09
gene-TEA_027169	TEA_027169	hypothetical protein	0.082	-3.60368	9.70495e-63	5.34882e-60	yes	down	1.88	1.6	1.35	15.59	14.29	18.56	1.61	16.1467
gene-TEA_027180	TEA_027180	hypothetical protein	0.049	-4.36043	4.00111e-33	6.65358e-31	yes	down	1.33	0.2	1.78	15.96	11.9	21.59	1.10333	16.4833
gene-TEA_027233	TEA_027233	hypothetical protein	0.475	-1.07323	0.00326308	0.0254467	yes	down	5.46	5.4	2.88	5.84	9.03	9.31	4.58	8.06
gene-TEA_027380	TEA_027380	hypothetical protein	0.485	-1.04469	5.69565e-15	3.32937e-13	yes	down	4.41	3.04	5.95	6.77	6.42	7.51	4.46667	6.9
gene-TEA_027425	TEA_027425	hypothetical protein	0.284	-1.81362	4.66315e-21	4.30393e-19	yes	down	11.24	15.76	22.59	46.07	41.59	46.87	16.53	44.8433
gene-TEA_027450	TEA_027450	hypothetical protein	0.334	-1.58198	0.00163881	0.0143498	yes	down	4.35	2.23	7.16	8.26	7.92	16.67	4.58	10.95
gene-TEA_027495	TEA_027495	hypothetical protein	0.161	-2.63173	2.24414e-33	3.93541e-31	yes	down	4.49	3.16	6.66	23.34	21.29	22.11	4.77	22.2467
gene-TEA_027598	TEA_027598	hypothetical protein	6.206	2.63366	0.00104584	0.00986999	yes	up	0.65	0.48	0.52	0.1	0.06	0.05	0.55	0.07
gene-TEA_027620	TEA_027620	hypothetical protein	0.328	-1.60706	9.78165e-10	3.27583e-08	yes	down	1.43	1.52	2.24	4.37	3.55	4.1	1.73	4.00667
gene-TEA_027751	TEA_027751	hypothetical protein	0.454	-1.13815	1.67381e-12	7.74286e-11	yes	down	9.49	13.79	14.71	24.14	17.06	23.23	12.6633	21.4767
gene-TEA_027753	TEA_027753	hypothetical protein	0.201	-2.3134	0.00063779	0.00648549	yes	down	0.09	0.03	0.17	0.43	0.28	0.34	0.0966667	0.35
gene-TEA_027828	TEA_027828	hypothetical protein	2.265	1.17955	0.00127729	0.0116551	yes	up	2.3	1.94	3.48	0.78	0.9	0.86	2.57333	0.846667
gene-TEA_027876	TEA_027876	hypothetical protein	2.374	1.24713	0.000549401	0.00570702	yes	up	2.34	1.43	2.93	0.72	0.77	0.52	2.23333	0.67
gene-TEA_027973	TEA_027973	hypothetical protein	2.058	1.04091	6.06337e-10	2.07013e-08	yes	up	14.92	14.13	24.14	7.92	4.71	7	17.73	6.54333
gene-TEA_027992	TEA_027992	hypothetical protein	0.448	-1.15709	0.00613071	0.0423421	yes	down	1.52	0.79	2.32	3.11	1.87	2.66	1.54333	2.54667
gene-TEA_028130	TEA_028130	hypothetical protein	0.358	-1.48069	3.06676e-65	1.84868e-62	yes	down	37.01	37.05	54.01	96.32	77.43	100.21	42.69	91.32
gene-TEA_028151	TEA_028151	hypothetical protein	0.235	-2.08642	2.77386e-16	1.85148e-14	yes	down	1.88	2.45	4.34	8.19	8.86	10.43	2.89	9.16
gene-TEA_028256	TEA_028256	hypothetical protein	0.283	-1.82267	1.17194e-20	1.05148e-18	yes	down	1.83	2.38	4.44	9.89	7.25	6.44	2.88333	7.86
gene-TEA_028295	TEA_028295	hypothetical protein	0.411	-1.28356	2.77425e-28	3.74233e-26	yes	down	40.35	35.14	49.08	75.35	83.77	72.47	41.5233	77.1967
gene-TEA_028359	TEA_028359	hypothetical protein	2.12	1.08424	3.28546e-07	7.43855e-06	yes	up	8.72	5.52	10.3	3.53	2.5	2.72	8.18	2.91667
gene-TEA_028460	TEA_028460	hypothetical protein	3.041	1.60444	4.78646e-05	0.000684946	yes	up	2.37	1.14	2.31	2.06	0.25	0.51	1.94	0.94
gene-TEA_028493	TEA_028493	hypothetical protein	0.483	-1.05018	0.00156011	0.0137985	yes	down	1.17	1.26	2.66	2.74	2.21	2.74	1.69667	2.56333
gene-TEA_028538	TEA_028538	hypothetical protein	0.463	-1.11229	8.40918e-25	9.89105e-23	yes	down	15.85	11.74	23.97	29.97	23.53	29.8	17.1867	27.7667
gene-TEA_028586	TEA_028586	hypothetical protein	5.527	2.46648	0.00573647	0.0400639	yes	up	1.02	0.26	0.52	0.09	0.13	0.03	0.6	0.0833333
gene-TEA_028592	TEA_028592	hypothetical protein	0.34	-1.55808	1.29566e-15	8.19451e-14	yes	down	7.43	8.16	12.69	23.92	16.91	23.07	9.42667	21.3
gene-TEA_028620	TEA_028620	hypothetical protein	0.492	-1.02296	6.23972e-05	0.00086593	yes	down	1.83	1.31	3.53	2.8	2.79	4.32	2.22333	3.30333
gene-TEA_028663	TEA_028663	hypothetical protein	0.361	-1.47107	8.83454e-09	2.63398e-07	yes	down	4.59	4.28	7.91	9.77	12.95	9.45	5.59333	10.7233
gene-TEA_028674	TEA_028674	hypothetical protein	0.483	-1.04949	9.84925e-05	0.00129422	yes	down	1.11	1.22	1.59	2.61	1.62	2.03	1.30667	2.08667
gene-TEA_028760	TEA_028760	hypothetical protein	4.303	2.10525	0.00695975	0.0465996	yes	up	0.21	0.13	0.25	0.02	0.06	0.03	0.196667	0.0366667
gene-TEA_028797	TEA_028797	hypothetical protein	2.156	1.10818	1.30332e-37	2.88978e-35	yes	up	211.48	194.64	300.35	87.08	70.67	96.53	235.49	84.76
gene-TEA_028838	TEA_028838	hypothetical protein	0.355	-1.495	6.82574e-13	3.33338e-11	yes	down	2.3	1.16	2.69	3.59	4.48	4.94	2.05	4.33667
gene-TEA_028987	TEA_028987	hypothetical protein	2.019	1.01398	0.0021608	0.0181383	yes	up	1.65	1.08	3.48	0.65	0.55	0.96	2.07	0.72
gene-TEA_029020	TEA_029020	hypothetical protein	2.013	1.00935	1.64294e-06	3.26053e-05	yes	up	6.25	5.81	7.68	2.56	2.07	3.04	6.58	2.55667
gene-TEA_029025	TEA_029025	hypothetical protein	0.007	-7.17252	1.18067e-07	2.91616e-06	yes	down	0	0	0	0.36	0.18	0.39	0	0.31
gene-TEA_029063	TEA_029063	hypothetical protein	0.067	-3.90767	5.90625e-15	3.44204e-13	yes	down	0.27	0.21	0.55	3.08	4.14	4.17	0.343333	3.79667
gene-TEA_029067	TEA_029067	hypothetical protein	5.162	2.368	1.38559e-08	4.0253e-07	yes	up	3.85	3.29	6.56	0.72	0.5	0.82	4.56667	0.68
gene-TEA_029071	TEA_029071	hypothetical protein	0.499	-1.00229	0.00117416	0.0108423	yes	down	1.81	2.11	2.99	2.04	4.14	4.29	2.30333	3.49
gene-TEA_029076	TEA_029076	hypothetical protein	0.434	-1.20455	3.17077e-22	3.18563e-20	yes	down	59.25	69.53	69.15	118.36	113.43	138.84	65.9767	123.543
gene-TEA_029198	TEA_029198	hypothetical protein	2.726	1.44702	0.00427982	0.0315829	yes	up	0.43	0.41	0.56	0.11	0.16	0.11	0.466667	0.126667
gene-TEA_029216	TEA_029216	hypothetical protein	6.07	2.60161	0.000207232	0.00246447	yes	up	1.42	0.52	0.57	0.23	0.12	0.03	0.836667	0.126667
gene-TEA_029218	TEA_029218	hypothetical protein	2.398	1.26205	0.00218905	0.0183355	yes	up	0.57	0.78	0.8	0.19	0.2	0.3	0.716667	0.23
gene-TEA_029354	TEA_029354	hypothetical protein	2.639	1.39981	1.41528e-05	0.000233539	yes	up	0.84	0.95	1.42	0.23	0.32	0.36	1.07	0.303333
gene-TEA_029416	TEA_029416	hypothetical protein	2.31	1.20785	0.00170749	0.0148058	yes	up	1.42	1.16	3.03	0.73	0.57	0.44	1.87	0.58
gene-TEA_029614	TEA_029614	hypothetical protein	3.189	1.67319	2.54351e-45	8.04331e-43	yes	up	28.76	24.03	42.34	7.12	6.34	9.1	31.71	7.52
gene-TEA_029754	TEA_029754	hypothetical protein	0.219	-2.18831	0.000438061	0.00471432	yes	down	0.32	0.27	0.62	1.24	1.55	1.23	0.403333	1.34
gene-TEA_029777	TEA_029777	hypothetical protein	0.278	-1.8466	1.2975e-09	4.29312e-08	yes	down	1.4	0.99	2.26	3.32	4.71	4.18	1.55	4.07
gene-TEA_029784	TEA_029784	hypothetical protein	0.49	-1.03035	2.29102e-11	9.24256e-10	yes	down	34.27	34.31	43.48	64.68	47.52	70.24	37.3533	60.8133
gene-TEA_029801	TEA_029801	hypothetical protein	0.44	-1.18514	0.00723164	0.0478882	yes	down	0.91	0.76	1.61	1.55	2.02	2.07	1.09333	1.88
gene-TEA_029851	TEA_029851	hypothetical protein	0.086	-3.53547	5.2555e-118	1.44827e-114	yes	down	3.83	5.95	8.28	54.3	47.22	55.69	6.02	52.4033
gene-TEA_029911	TEA_029911	hypothetical protein	8.339	3.05989	0.000929295	0.0089407	yes	up	0.54	0.79	0.57	0.03	0.06	0.1	0.633333	0.0633333
gene-TEA_029913	TEA_029913	hypothetical protein	0.412	-1.2784	3.91283e-22	3.9108e-20	yes	down	7.44	5.54	11.51	16.8	12.16	15.36	8.16333	14.7733
gene-TEA_029935	TEA_029935	hypothetical protein	0.252	-1.98824	9.23597e-13	4.40995e-11	yes	down	5.99	2.83	5.23	17.83	12.11	16.81	4.68333	15.5833
gene-TEA_029953	TEA_029953	hypothetical protein	0.362	-1.4673	0.00328898	0.0255928	yes	down	0.6	0.46	0.54	1.28	0.83	1.38	0.533333	1.16333
gene-TEA_029997	TEA_029997	hypothetical protein	0.178	-2.49064	1.63292e-06	3.24397e-05	yes	down	0.22	0.07	0.26	0.86	0.74	0.67	0.183333	0.756667
gene-TEA_030000	TEA_030000	hypothetical protein	0.385	-1.37813	1.48405e-17	1.09265e-15	yes	down	4.79	4.23	5.73	9.05	9.78	10.56	4.91667	9.79667
gene-TEA_030060	TEA_030060	hypothetical protein	3.085	1.62529	0.00532546	0.03765	yes	up	2.05	1.99	3.86	0.81	0.62	0.51	2.63333	0.646667
gene-TEA_030097	TEA_030097	hypothetical protein	0.163	-2.61412	4.49566e-05	0.000646209	yes	down	0.37	0.97	0.38	2.13	3.31	2.81	0.573333	2.75
gene-TEA_030105	TEA_030105	hypothetical protein	0.236	-2.08287	4.10656e-05	0.000596953	yes	down	0.95	0.5	1.18	1.73	4.03	4.34	0.876667	3.36667
gene-TEA_030124	TEA_030124	hypothetical protein	2.258	1.17529	2.77845e-08	7.64568e-07	yes	up	4.56	3.96	5.7	1.6	1.37	1.87	4.74	1.61333
gene-TEA_030131	TEA_030131	hypothetical protein	3.812	1.93043	6.44848e-08	1.65855e-06	yes	up	2.95	2.36	2.86	0.56	0.42	0.71	2.72333	0.563333
gene-TEA_030183	TEA_030183	hypothetical protein	0.255	-1.96905	1.27257e-40	3.22999e-38	yes	down	9.08	8.34	14.05	31.89	27.76	34.07	10.49	31.24
